# Supplementary material for: Analysis of the serum proteome profile of wild stump-tailed macaques (Macaca arctoides) seropositive for Zika virus antibodies in Thailand
Source: Front Vet Sci. 2024 Nov 12;11:1463160. doi: 10.3389/fvets.2024.1463160 (PMC11588686; doi:10.3389/fvets.2024.1463160)
Supplement: Supplementary file 1 [file Table_1.XLSX]

## Sheet: Raw data
ID	Entry name	Protein names	Gene names	Organism	Gene ontology (biological process)	Gene ontology (cellular component)	Gene ontology (molecular function)	Peptide	ID Score	t-test p	ANOVA p	Mass stdev (Da)	MH+ (Da)	PRP20	PRP03	PRP10	PRP12	PRP14	PRP15	PRP16	PRP17	PRP19	PRP21	PRP22	PRP23	PRP28	PRP29	PRP31	PRP32	PRP11	PRP13	PRP02	PRP30	PRP04	PRP05	PRP26	PRP06	PRP08	PRP18	PRP07	PRP09	PRP01	PRP24	PRP25	PRP27
G7NYI0	G7NYI0_MACFA	Uncharacterized protein	EGM_10763	Macaca fascicularis (Crab-eating macaque) (Cynomolgus monkey)	cell adhesion [GO:0007155]	adherens junction [GO:0005912]	cadherin binding [GO:0045296]	AMEPDRK	1.62	1	1	0.0643646	859.323	0	15.194	15.4158	14.4759	13.7931	14.3616	11.7632	15.4776	15.5015	0	13.9491	15.2249	14.4835	14.123	0	0	0	13.1181	12.5821	0	0	0	0	0	0	0	0	0	13.6825	0	0	0
A0A5F8ANM2	A0A5F8ANM2_MACMU	Glucose-6-phosphate isomerase (EC 5.3.1.9)	GPI	Macaca mulatta (Rhesus macaque)	gluconeogenesis [GO:0006094]; glycolytic process [GO:0006096]	extracellular space [GO:0005615]	cytokine activity [GO:0005125]; glucose-6-phosphate isomerase activity [GO:0004347]	RLFDADK	4.59	0.351487	0.351487	0.201922	863.971	0	0	15.3762	14.3409	0	0	0	14.6342	0	0	0	0	0	0	14.5887	0	15.0104	0	15.8429	16.1669	0	13.2677	15.2678	16.766	14.8537	16.3967	14.9838	16.2913	15.4	0	14.4929	16.4234
G7NYF2	G7NYF2_MACFA	Uncharacterized protein (Fragment)	EGM_10438	Macaca fascicularis (Crab-eating macaque) (Cynomolgus monkey)				GAPVHK	9.94	0.0355245	0.0355245	0.249192	608.44	15.5524	15.9431	0	15.3718	0	0	0	0	0	0	0	0	0	15.9626	0	0	15.3989	14.8644	0	0	16.1819	16.5246	16.9138	17.3187	16.8167	16.1448	15.1796	15.2134	16.1063	15.4878	15.4972	17.1494
F6W7M2	F6W7M2_MACMU	Solute carrier organic anion transporter family member	SLCO1B7	Macaca mulatta (Rhesus macaque)	bile acid and bile salt transport [GO:0015721]; sodium-independent organic anion transport [GO:0043252]	integral component of plasma membrane [GO:0005887]	bile acid transmembrane transporter activity [GO:0015125]; sodium-independent organic anion transmembrane transporter activity [GO:0015347]	KALSG	5.35	0.669467	0.669467	0.231966	474.702	0	0	14.7938	0	0	0	0	13.4653	0	0	0	0	0	0	0	0	14.1934	15.2832	16.145	0	0	15.1598	15.6758	15.6458	16.2561	12.9648	14.8161	16.1526	0	0	0	15.985
G7N165	G7N165_MACMU	Uncharacterized protein	EGK_20085	Macaca mulatta (Rhesus macaque)	regulation of signal transduction [GO:0009966]	cytoplasm [GO:0005737]	signaling adaptor activity [GO:0035591]	EGINMVLSR	14.14	1	1	0.119303	1033.62	15.7579	14.5799	16.0502	14.9197	14.759	15.6825	15.2966	15.3789	15.3983	14.9826	15.1423	0	14.491	14.3341	15.0974	13.7276	15.7114	16.3488	17.4843	15.7249	16.1398	14.689	16.2986	16.5749	15.9502	16.5403	14.7856	16.1238	15.6004	14.829	15.3071	16.5753
A0A5F7ZUH9	A0A5F7ZUH9_MACMU	Uncharacterized protein		Macaca mulatta (Rhesus macaque)				SGQMI	8.72	1	1	0.219443	552.26	15.6955	15.9508	15.9643	0	16.959	17.1779	16.0637	15.6625	15.703	17.2516	16.8693	14.7231	17.8017	17.1342	16.4037	17.5439	0	15.846	0	0	15.8424	0	16.7304	0	0	0	0	0	15.8757	0	15.7736	16.6498
A0A2K5TMQ5	A0A2K5TMQ5_MACFA	Glycerol kinase (EC 2.7.1.30)		Macaca fascicularis (Crab-eating macaque) (Cynomolgus monkey)	glycerol-3-phosphate metabolic process [GO:0006072]; glycerol catabolic process [GO:0019563]	mitochondrial outer membrane [GO:0005741]	ATP binding [GO:0005524]; glycerol kinase activity [GO:0004370]	LIPST	1.42	1	1	0.350318	529.623	0	0	0	0	0	0	0	0	0	0	0	16.6141	0	0	0	0	15.3218	15.9764	0	17.3961	0	17.5316	0	17.4928	16.9812	0	16.5184	16.6112	0	0	16.7674	17.267
A0A2K5TY79	A0A2K5TY79_MACFA	Uncharacterized protein	SEL1L3	Macaca fascicularis (Crab-eating macaque) (Cynomolgus monkey)		integral component of membrane [GO:0016021]		FPRFQNR	7.66	0.619209	0.619209	0.180471	964.477	14.6822	14.4458	14.5427	15.016	14.7057	15.0308	15.0171	13.9862	12.6041	15.1335	0	0	0	15.5081	14.3486	14.6883	16.0088	15.6848	14.9146	15.0203	14.2876	15.9642	15.5354	15.9459	14.8919	14.4309	15.1711	15.2085	15.2712	15.866	14.7335	15.8181
A0A2K6DBF1	A0A2K6DBF1_MACNE	Uncharacterized protein	PPT2	Macaca nemestrina (Pig-tailed macaque)		lysosome [GO:0005764]	palmitoyl-(protein) hydrolase activity [GO:0008474]	KTSCGSMLGLWGQR	6.52	0.163209	0.163209	3.65e-12	1579.82	14.7001	12.5929	10.096	0	0	0	13.9906	0	0	12.4213	0	0	15.0908	0	0	13.1798	15.5368	0	12.7259	17.1627	18.4916	18.147	14.4371	15.1143	0	12.025	14.9798	17.9014	16.5389	9.70764	15.001	16.0583
A0A2K6EDD9	A0A2K6EDD9_MACNE	Zinc finger protein 791	ZNF791	Macaca nemestrina (Pig-tailed macaque)				AFISHTSVLTHMITHNGDRPYK	1.58	0.375388	0.375388	0	2540.31	13.6687	0	13.3806	10.499	8.25121	13.6645	11.376	12.6404	9.98494	0	13.1771	10.9979	0	0	12.3102	13.9419	9.93832	0	12.6565	0	0	0	0	0	0	0	0	0	0	10.6952	0	0
A0A2K6BKE2	A0A2K6BKE2_MACNE	Uncharacterized protein	SFTPB	Macaca nemestrina (Pig-tailed macaque)	sphingolipid metabolic process [GO:0006665]	extracellular region [GO:0005576]; lysosome [GO:0005764]		MAKESIFQDTMR	8.07	1	1	6.87e-13	1457.29	0	0	13.4756	15.0058	0	0	0	0	0	0	0	0	13.9236	12.8441	0	0	13.6167	13.9022	0	15.4011	14.2253	12.5803	14.6306	17.0543	12.7877	0	13.7243	15.7087	15.464	0	13.999	15.1489
A0A2K6BYG6	A0A2K6BYG6_MACNE	Uncharacterized protein	FAM162B	Macaca nemestrina (Pig-tailed macaque)		integral component of membrane [GO:0016021]		SAQALPPR	9.64	1	1	0.0196942	839.465	15.9551	15.9157	15.4726	15.9277	0	16.6114	16.3247	0	13.2084	15.3102	15.0286	13.0886	16.0237	16.3215	15.4056	0	0	0	0	15.9867	0	14.9295	13.3398	0	12.4868	0	0	14.3672	0	0	0	0
A0A2K6E662	A0A2K6E662_MACNE	Coronin	CORO1B	Macaca nemestrina (Pig-tailed macaque)		cytoskeleton [GO:0005856]		MSERQLALWDPGAR	9.56	1	1	0.0862762	1645.5	14.8696	0	15.2255	13.1817	13.0212	0	0	0	13.8641	0	0	0	0	0	0	13.3131	14.7694	15.6762	14.7288	14.1456	9.67366	14.2474	0	15.6029	13.6426	15.4807	14.6024	15.0421	15.5237	13.8331	0	15.8133
A0A1D5Q4B1	A0A1D5Q4B1_MACMU	Acidic leucine-rich nuclear phosphoprotein 32 family member B	ANP32B	Macaca mulatta (Rhesus macaque)				NRTPAAVR	6.65	0.797845	0.797845	0.249272	885.331	15.2233	0	14.669	16.0152	14.7675	15.1893	15.1098	15.3414	15.6721	15.0061	15.6324	0	13.815	14.4213	15.195	15.1343	16.1416	15.8853	16.962	0	16.4164	16.0606	16.5105	16.7037	14.8986	15.7617	15.9615	17.0404	16.3674	16.5572	0	15.798
A0A2K5TZ33	A0A2K5TZ33_MACFA	TAFH domain-containing protein	TAF4	Macaca fascicularis (Crab-eating macaque) (Cynomolgus monkey)	ovarian follicle development [GO:0001541]; transcription initiation from RNA polymerase II promoter [GO:0006367]	cytosol [GO:0005829]; MLL1 complex [GO:0071339]; nuclear chromatin [GO:0000790]; transcription factor TFIID complex [GO:0005669]; transcription factor TFTC complex [GO:0033276]	aryl hydrocarbon receptor binding [GO:0017162]; core promoter sequence-specific DNA binding [GO:0001046]; protein heterodimerization activity [GO:0046982]; RNA polymerase II general transcription initiation factor activity [GO:0016251]	RILEIGK	12.29	1	1	0.0483489	828.655	0	0	0	0	0	0	0	0	0	0	0	0	0	0	0	0	19.7658	0	0	0	18.5472	19.0261	0	20.2826	19.5028	0	18.95	0	19.9921	0	0	16.7263
F7D8Q2	F7D8Q2_MACMU	60S ribosomal protein L35a	EGK_11762	Macaca mulatta (Rhesus macaque)	translation [GO:0006412]	ribosome [GO:0005840]	structural constituent of ribosome [GO:0003735]	AIGHGIQVMLYPSSI	17.56	1	1	0.218821	1599.26	0	0	14.5968	10.2125	15.6103	0	0	0	0	0	0	0	0	0	0	0	12.5745	14.119	0	15.2094	15.2712	14.8209	14.677	14.7838	14.0715	0	15.1728	16.273	0	0	15.0056	14.6106
G7NX37	G7NX37_MACFA	Uncharacterized protein	EGM_00977	Macaca fascicularis (Crab-eating macaque) (Cynomolgus monkey)	synaptonemal complex assembly [GO:0007130]	synaptonemal complex [GO:0000795]		WAVIAKMDR	8.37	0.534029	0.534029	0.00599684	1105.63	0	0	13.5273	11.33	0	0	0	0	0	0	0	0	0	0	0	0	12.792	12.789	0	13.9705	10.8711	13.2157	11.8586	14.209	0	10.6676	0	0	15.3316	0	12.7754	11.8428
H9FYE2	H9FYE2_MACMU	Atlastin GTPase 2 (Atlastin-2 isoform 2)	ATL2	Macaca mulatta (Rhesus macaque)		integral component of membrane [GO:0016021]	GTPase activity [GO:0003924]; GTP binding [GO:0005525]	MAEGDEAAR	4.5	1	1	0.0388873	963.734	0	0	0	16.5569	21.5037	20.6856	15.7497	16.4899	13.358	15.0048	14.1383	14.3352	18.1713	0	17.3626	0	0	0	0	0	0	0	0	0	0	14.5425	0	0	17.1479	0	0	0
A0A2K5V900	A0A2K5V900_MACFA	Uncharacterized protein		Macaca fascicularis (Crab-eating macaque) (Cynomolgus monkey)	regulation of transcription, DNA-templated [GO:0006355]		metal ion binding [GO:0046872]; nucleic acid binding [GO:0003676]	AKTRPLFGK	3.24	1	1	0.213673	1018.47	14.8391	13.8613	13.2127	13.8215	12.1687	14.0971	14.2398	15.2051	15.3568	15.0324	14.3628	14.184	14.772	15.3321	15.1172	14.5784	0	14.847	14.4529	0	14.0922	0	13.7769	0	15.0709	13.6088	0	0	13.9462	0	0	14.0413
F7GU13	F7GU13_MACMU	Choline-phosphate cytidylyltransferase A	PCYT1A	Macaca mulatta (Rhesus macaque)		cytoplasm [GO:0005737]; endoplasmic reticulum [GO:0005783]; endoplasmic reticulum membrane [GO:0005789]; glycogen granule [GO:0042587]	choline-phosphate cytidylyltransferase activity [GO:0004105]; identical protein binding [GO:0042802]; phosphatidylcholine binding [GO:0031210]	MDAQCSAK	11.54	0.301811	0.301811	0.17011	925.988	17.5334	0	16.3618	18.3389	17.3011	16.0765	17.5752	16.8133	17.7755	0	17.397	0	0	0	16.6646	15.8746	17.2107	18.3377	18.0003	16.6744	19.0234	18.4535	17.7701	18.7243	17.8047	18.4041	18.4683	17.7517	17.4701	0	17.6819	16.7713
G7P8S8	G7P8S8_MACFA	Vacuolar protein sorting-associated protein 13C	EGM_16028	Macaca fascicularis (Crab-eating macaque) (Cynomolgus monkey)				AYADMSK	12.02	1	1	0.00120782	801.59	14.3055	13.2814	14.673	12.9834	13.5351	13.6928	14.7568	14.1227	14.1881	12.3836	12.7682	0	14.1009	14.436	15.0892	14.7758	15.3063	15.8336	16.1907	15.1177	15.3499	12.2103	14.9119	14.1359	14.0277	15.4631	15.1456	15.3695	15.355	14.3466	12.9925	15.1457
G7PIT2	G7PIT2_MACFA	SRRM_C domain-containing protein (Fragment)	EGM_03809	Macaca fascicularis (Crab-eating macaque) (Cynomolgus monkey)				LSQLRAQPGADPEGR	10.02	0.084616	0.084616	0.0609598	1594.57	0	0	0	13.8886	15.3294	0	0	0	0	0	0	0	0	0	0	0	13.1509	13.7381	13.7013	17.3107	18.1504	12.9136	0	15.7835	13.6344	0	14.2542	0	18.1927	0	0	16.144
H9FVZ0	H9FVZ0_MACMU	Exosome complex component RRP45 (Exosome component 9)	EXOSC9	Macaca mulatta (Rhesus macaque)	RNA processing [GO:0006396]	cytoplasm [GO:0005737]; exosome (RNase complex) [GO:0000178]; nucleus [GO:0005634]		APSKKPVK	2.82	0.206663	0.206663	0.193057	855.694	16.0215	16.078	12.0713	0	15.9346	0	0	15.0817	0	14.802	15.8672	14.4251	0	13.6433	14.77	0	14.3604	17.3106	16.7735	15.6921	15.2845	15.4417	16.0375	16.7228	16.1896	14.5981	16.6789	15.1129	15.5189	15.9245	15.0112	15.3586
A0A5F8AHJ2	A0A5F8AHJ2_MACMU	Uncharacterized protein	LOC100427155	Macaca mulatta (Rhesus macaque)				LQAAAPSIEMNPSSTK	7.96	0.272773	0.272773	0.147805	1643.9	14.2434	15.5424	0	0	16.6562	0	0	0	0	9.27927	0	0	14.8889	0	0	14.107	13.8224	0	17.3381	14.3857	18.9922	16.1295	15.2831	17.2146	16.4164	0	16.6068	14.5715	17.1269	0	15.0636	16.885
G7MEX7	G7MEX7_MACMU	Uncharacterized protein	EGK_01795	Macaca mulatta (Rhesus macaque)		Golgi membrane [GO:0000139]		VNTMK	28.96	1	1	0.147084	592.305	0	16.4506	0	16.8802	15.7403	17.8282	0	18.2491	0	16.0309	15.9638	15.8108	16.6468	0	16.7621	16.9696	18.4514	16.2027	16.2959	18.1845	17.8115	17.1171	19.7593	17.4222	16.9433	17.1486	18.1119	18.3324	18.2235	0	16.2907	18.2657
G7PWV2	G7PWV2_MACFA	Mucosa-associated lymphoid tissue lymphoma translocation protein 1 (Fragment)	EGM_08894	Macaca fascicularis (Crab-eating macaque) (Cynomolgus monkey)	positive regulation of NF-kappaB transcription factor activity [GO:0051092]		cysteine-type endopeptidase activity [GO:0004197]	CHLTKGK	5.63	0.214462	0.214462	0.268986	844.391	18.1885	0	16.3241	17.1014	16.9973	18.0932	17.0921	16.8018	17.0273	17.3501	17.4473	17.7152	0	0	0	16.6027	18.5359	17.6417	18.6471	17.4328	19.2394	18.0508	17.863	18.6549	18.8812	17.5642	17.9071	17.1307	16.6073	18.128	17.5366	0
A0A2K5W0B7	A0A2K5W0B7_MACFA	Uncharacterized protein	GCNT7	Macaca fascicularis (Crab-eating macaque) (Cynomolgus monkey)		Golgi membrane [GO:0000139]	transferase activity, transferring glycosyl groups [GO:0016757]	DMLQWSK	22.88	1	1	0.0816498	908.136	0	0	13.4242	0	0	0	0	16.5782	0	0	0	15.3718	0	15.3385	0	0	15.2923	16.2663	0	0	16.1021	15.8661	16.4032	16.8913	16.3373	0	15.8654	15.5814	16.5607	0	15.2836	16.8021
A0A2K6DVS7	A0A2K6DVS7_MACNE	U6 snRNA-associated Sm-like protein LSm4	LSM4	Macaca nemestrina (Pig-tailed macaque)	mRNA splicing, via spliceosome [GO:0000398]; nuclear-transcribed mRNA catabolic process [GO:0000956]	spliceosomal complex [GO:0005681]	RNA binding [GO:0003723]	KIPFV	18.96	0.242843	0.242843	0.217844	603.354	22.2608	21.411	22.2768	20.3934	22.6644	22.262	17.2324	21.2205	16.9947	17.8993	22.373	19.2274	21.065	21.5946	16.708	17.1526	20.8798	16.6455	16.2323	19.8402	0	0	21.3252	18.4319	17.1417	17.015	16.4014	15.1405	21.2009	18.0409	0	18.535
A0A5F8AJX5	A0A5F8AJX5_MACMU	Metallophos domain-containing protein	MPPED1	Macaca mulatta (Rhesus macaque)			hydrolase activity [GO:0016787]	LGAGVR	1.62	0.716454	0.716454	0.116134	569.228	15.8137	0	0	14.2583	15.1961	0	0	0	0	0	0	0	0	15.594	0	13.5864	14.3672	15.5901	0	15.6374	10.9596	14.9883	15.7088	17.1248	16.0342	0	15.1339	16.0367	16.3634	0	14.9877	16.2852
A0A2K5ULM8	A0A2K5ULM8_MACFA	Nicotinamide phosphoribosyltransferase (NAmPRTase) (EC 2.4.2.12)	NAMPT	Macaca fascicularis (Crab-eating macaque) (Cynomolgus monkey)	circadian regulation of gene expression [GO:0032922]; NAD biosynthetic process [GO:0009435]; positive regulation of nitric-oxide synthase biosynthetic process [GO:0051770]; positive regulation of transcription by RNA polymerase II [GO:0045944]	cell junction [GO:0030054]; cytoplasm [GO:0005737]; extracellular space [GO:0005615]; nuclear speck [GO:0016607]	cytokine activity [GO:0005125]; identical protein binding [GO:0042802]; nicotinamide phosphoribosyltransferase activity [GO:0047280]; nicotinate-nucleotide diphosphorylase (carboxylating) activity [GO:0004514]	EHFQDDVFNEKGWNYILEK	5.33	1	1	3.2e-12	2406.59	0	0	0	13.5077	0	0	0	0	0	0	0	0	0	11.3608	0	0	11.6476	0	0	14.8027	12.9375	0	11.9113	0	14.5386	0	12.5897	12.161	13.1029	0	13.5621	13.587
A0A2K5W4K9	A0A2K5W4K9_MACFA	Electroneutral sodium monocarboxylate cotransporter	EGM_05771	Macaca fascicularis (Crab-eating macaque) (Cynomolgus monkey)		integral component of membrane [GO:0016021]	lactate transmembrane transporter activity [GO:0015129]	SCFPHLSDK	5.02	0.563116	0.563116	0.133717	1090.37	11.1551	12.8805	13.7074	14.1454	12.1516	12.9848	12.4712	0	13.4403	0	11.7339	0	12.2428	0	0	10.6459	13.1636	14.0915	14.692	13.3229	14.705	0	14.4583	0	15.3527	13.7213	13.6452	16.2245	14.3661	0	14.2143	14.632
F7AFM5	F7AFM5_MACMU	Uncharacterized protein	GREB1L	Macaca mulatta (Rhesus macaque)	branching involved in ureteric bud morphogenesis [GO:0001658]; cardiac ventricle development [GO:0003231]; male genitalia development [GO:0030539]; mesonephric duct development [GO:0072177]; metanephros development [GO:0001656]; paramesonephric duct development [GO:0061205]; uterus development [GO:0060065]	integral component of membrane [GO:0016021]		APFSR	4.36	0.919591	0.919591	0.274408	576.392	18.7293	19.4433	18.7239	18.8567	18.8518	19.7049	18.6031	19.0549	19.0484	19.534	18.829	18.8736	19.9918	18.9609	18.8731	19.8439	18.2557	18.5392	18.5945	18.6792	18.5606	19.7454	18.5251	18.6632	18.4483	19.3869	18.7454	19.0804	17.967	19.08	18.399	18.3134
G7NXL4	G7NXL4_MACFA	Nucleoporin_C domain-containing protein	EGM_01840	Macaca fascicularis (Crab-eating macaque) (Cynomolgus monkey)		nuclear pore [GO:0005643]	structural constituent of nuclear pore [GO:0017056]	TPGXGSR	8.23	0.975657	0.975657	0.243842	687.301	15.4763	15.9608	15.5041	15.3569	16.0326	15.5613	15.9773	15.8893	15.3033	16.0157	15.1149	15.6503	15.421	15.2903	15.2646	16.2545	15.2467	15.5589	16.4702	16.9501	15.9735	16.5828	15.3289	21.3121	16.0206	16.556	17.1555	16.1937	16.0511	15.6603	15.9799	16.4049
G7PWC3	G7PWC3_MACFA	ANK_REP_REGION domain-containing protein	EGM_08671	Macaca fascicularis (Crab-eating macaque) (Cynomolgus monkey)				SQLEHQNLECK	6.97	1	1	9.16e-13	1382.32	14.4905	15.1786	16.2007	12.8219	0	14.7246	0	15.3321	15.7736	14.7038	14.3439	14.5951	15.6686	15.4769	13.6123	14.6841	14.2659	15.0744	0	0	0	0	12.4846	0	0	0	0	15.4762	0	14.1388	0	15.0551
A0A2K5UYD6	A0A2K5UYD6_MACFA	Uncharacterized protein	HCN1	Macaca fascicularis (Crab-eating macaque) (Cynomolgus monkey)	sodium ion transmembrane transport [GO:0035725]	integral component of plasma membrane [GO:0005887]	cAMP binding [GO:0030552]; voltage-gated potassium channel activity [GO:0005249]	LMVSIS	7.87	1	1	0.132919	664.546	18.2824	18.0158	18.6605	18.8112	18.2403	19.343	16.6931	19.257	17.808	20.1475	18.6228	17.5743	19.5229	18.6733	0	19.4806	0	18.16	18.2244	0	0	18.7632	0	0	17.7724	18.6561	18.0092	0	18.228	18.6127	0	0
A0A2K5U1K5	A0A2K5U1K5_MACFA	Cellular retinaldehyde-binding protein	EGM_16266	Macaca fascicularis (Crab-eating macaque) (Cynomolgus monkey)	visual perception [GO:0007601]	centrosome [GO:0005813]; cytosol [GO:0005829]; nucleoplasm [GO:0005654]	11-cis retinal binding [GO:0005502]	DKYGR	6.9	1	1	0.168038	638.056	17.1214	0	16.1487	17.5827	18.4703	19.9144	0	0	18.5887	0	0	0	0	17.2029	0	17.3674	16.8372	18.34	19.8975	19.4215	0	21.3046	20.6001	20.1613	21.4371	0	19.3555	18.9696	18.9676	19.2417	0	20.5482
G7NWX7	G7NWX7_MACFA	Protein kinase domain-containing protein	TSSK3	Macaca fascicularis (Crab-eating macaque) (Cynomolgus monkey)	spermatogenesis [GO:0007283]		ATP binding [GO:0005524]; protein serine/threonine kinase activity [GO:0004674]	CENALLQGFNLK	7.15	1	1	0.0712533	1406.52	0	0	13.8381	14.3749	16.0513	0	13.622	12.9561	0	0	0	0	14.5401	0	0	14.9089	14.891	14.9006	0	16.3321	13.8069	15.2595	14.4765	16.6504	15.3561	0	18.0978	15.0391	16.0786	0	15.5977	14.707
A0A2K6DN17	A0A2K6DN17_MACNE	Dolichyl-phosphate-mannose--protein mannosyltransferase (EC 2.4.1.109)	TMTC4	Macaca nemestrina (Pig-tailed macaque)		endoplasmic reticulum [GO:0005783]; integral component of membrane [GO:0016021]	dolichyl-phosphate-mannose-protein mannosyltransferase activity [GO:0004169]	NGGLLFR	30.51	1	1	0.0909491	773.779	0	0	0	0	0	0	0	0	0	0	0	0	0	0	0	0	0	0	0	0	0	18.2205	0	13.4108	16.5091	0	14.0532	0	10.8419	18.1813	0	15.826
F6XVQ7	F6XVQ7_MACMU	Ran GTPase activating protein 1	RANGAP1	Macaca mulatta (Rhesus macaque)	signal transduction [GO:0007165]		GTPase activator activity [GO:0005096]	GGLPK	8.9	0.902308	0.902308	0.0150021	472.303	0	0	0	0	0	0	0	0	0	0	0	0	0	0	0	0	20.0707	0	13.4876	0	0	0	10.2158	15.1914	0	12.7808	0	0	15.3618	0	0	15.3173
I7G786	I7G786_MACFA	Macaca fascicularis brain cDNA, clone: QflA-22191		Macaca fascicularis (Crab-eating macaque) (Cynomolgus monkey)				LDKIS	5.17	1	1	0.11064	574.041	15.2886	0	0	0	16.4778	15.7588	0	15.7764	0	0	16.3363	0	16.3758	16.5809	0	0	0	0	0	0	0	0	0	0	0	0	0	0	0	0	0	0
A0A2K5UFR6	A0A2K5UFR6_MACFA	Uncharacterized protein		Macaca fascicularis (Crab-eating macaque) (Cynomolgus monkey)				EFSSR	9.27	0.710962	0.710962	0.22434	626.043	0	16.3447	0	16.3608	15.072	16.9092	16.5322	16.4838	15.9213	0	16.5282	16.3909	0	15.2045	16.4262	15.6972	16.513	16.8737	16.7643	16.7531	16.7882	16.1113	16.3169	17.213	16.5006	16.3993	17.2113	16.3707	16.7331	16.5037	15.8865	16.662
I2CUX1	I2CUX1_MACMU	Leucine-rich repeat-containing protein 16A isoform 1	LRRC16A	Macaca mulatta (Rhesus macaque)	barbed-end actin filament uncapping [GO:0051638]; negative regulation of barbed-end actin filament capping [GO:2000813]; positive regulation of cell migration [GO:0030335]; positive regulation of lamellipodium organization [GO:1902745]	cytoplasm [GO:0005737]; lamellipodium [GO:0030027]; plasma membrane [GO:0005886]		LDGGGAVPK	12.39	0.9889	0.9889	0.0278417	810.445	0	0	15.7392	15.0568	0	0	0	13.986	0	0	0	0	15.3477	0	0	0	14.8575	14.5133	15.0351	14.5148	15.9523	15.4513	15.1201	0	15.6379	14.5337	0	17.2144	16.4943	0	14.5556	14.8712
I0FU10	I0FU10_MACMU	Retinitis pigmentosa 9 protein	RP9	Macaca mulatta (Rhesus macaque)	RNA splicing [GO:0008380]			SNESSD	6.26	0.611935	0.611935	0.28485	638.026	15.7575	15.6042	15.2851	15.4767	0	15.5404	0	14.6316	0	0	0	14.7162	15.112	15.9733	0	0	15.7343	14.5127	15.3644	15.7477	16.0766	0	16.4778	20.8273	16.4117	0	16.2306	15.767	16.032	15.6547	15.7762	15.3545
Q5ISN6	Q5ISN6_MACFA	Catenin alpha-2 (Fragment)		Macaca fascicularis (Crab-eating macaque) (Cynomolgus monkey)	cell adhesion [GO:0007155]	cytoplasm [GO:0005737]; cytoskeleton [GO:0005856]	actin filament binding [GO:0051015]; cadherin binding [GO:0045296]	LLSETAIMAQLPQEEKAK	6.3	1	1	0.23467	1999.84	0	0	12.8878	14.5806	11.7297	0	0	11.2587	0	0	17.7418	0	0	0	0	0	14.4253	12.9869	15.5771	16.7956	9.38903	13.3371	14.1141	16.3692	12.361	13.5528	12.8214	13.8836	13.0252	0	9.67848	0
A0A1D5QMV9	A0A1D5QMV9_MACMU	DUF1619 domain-containing protein	TCTN1	Macaca mulatta (Rhesus macaque)	cell projection organization [GO:0030030]			IVNVTANLISSSFPEPGSAR	6.12	1	1	0.0179723	2059.96	12.755	0	0	0	10.2709	0	0	0	0	0	13.2388	0	10.7168	13.9527	0	13.5234	15.0372	0	0	12.3913	17.1537	17.616	17.6953	0	17.3006	14.9374	13.9403	0	13.4029	14.1583	17.2504	11.9587
G7NYZ7	G7NYZ7_MACFA	Macaca fascicularis brain cDNA clone: QtrA-16986, similar to human hypothetical protein MGC21688 (MGC21688), mRNA, RefSeq: NM_144635.3		Macaca fascicularis (Crab-eating macaque) (Cynomolgus monkey)				VAHLIEWK	3.24	0.92008	0.92008	0.212477	994.833	0	15.3958	16.2814	14.2647	13.449	0	11.447	13.7778	0	0	0	0	12.165	13.8893	0	16.5632	14.3322	13.9777	16.6754	15.8092	16.2333	15.8935	15.3569	15.369	14.9701	15.2662	15.7587	13.0744	15.6689	15.6411	0	15.891
F7HTD6	F7HTD6_MACMU	Tubulin beta chain	TUBB2B	Macaca mulatta (Rhesus macaque)	microtubule-based process [GO:0007017]; microtubule cytoskeleton organization [GO:0000226]; mitotic cell cycle [GO:0000278]; neuron migration [GO:0001764]	cytoplasm [GO:0005737]; microtubule [GO:0005874]	GTPase activity [GO:0003924]; GTP binding [GO:0005525]; structural constituent of cytoskeleton [GO:0005200]	GRMSMK	5.15	0.471693	0.471693	0.136351	708.511	20.1406	20.6134	20.9497	20.5575	20.7292	21.658	20.1329	19.2699	20.3445	20.3148	20.9852	20.1116	21.802	21.2879	21.8752	21.9453	18.5786	18.4156	19.6399	20.8929	19.1763	21.6307	15.9826	19.4627	19.564	22.8902	15.9532	20.1492	18.1266	19.3183	20.7435	19.1365
F6RPP7	F6RPP7_MACMU	Acyl-CoA synthetase long chain family member 5	ACSL5	Macaca mulatta (Rhesus macaque)		endoplasmic reticulum [GO:0005783]; integral component of membrane [GO:0016021]; mitochondrion [GO:0005739]; nucleolus [GO:0005730]; nucleoplasm [GO:0005654]; plasma membrane [GO:0005886]	long-chain fatty acid-CoA ligase activity [GO:0004467]; nucleotide binding [GO:0000166]	DSFWDKLIFAK	7.42	1	1	0.0416886	1371.87	12.2971	0	0	0	0	0	0	0	0	0	0	0	0	0	0	0	15.2704	0	0	0	16.9743	0	0	17.1589	16.0921	0	0	16.1738	15.2482	16.172	0	15.3484
A0A2K6CY83	A0A2K6CY83_MACNE	ENTH domain-containing protein	EPN1	Macaca nemestrina (Pig-tailed macaque)		cytoplasm [GO:0005737]	lipid binding [GO:0008289]	AHALKTK	10.41	0.209954	0.209954	0.208153	770.055	15.0718	13.9646	15.1957	15.5535	15.411	14.6896	15.792	15.3309	15.8368	15.6942	15.9719	14.5608	0	15.6126	16.9667	16.4114	15.518	14.4922	16.6319	14.7488	0	14.7869	0	0	15.0171	14.5109	14.6376	14.6321	0	8.96567	13.6165	14.9817
G7NU22	G7NU22_MACFA	NUF2 component of NDC80 kinetochore complex	NUF2	Macaca fascicularis (Crab-eating macaque) (Cynomolgus monkey)	cell cycle [GO:0007049]; cell division [GO:0051301]	Ndc80 complex [GO:0031262]; nucleoplasm [GO:0005654]		TKIVDSPEK	10.13	0.969673	0.969673	0.237821	1016.57	17.2237	16.9221	16.2123	13.7399	15.8632	17.1492	15.2264	16.6461	16.3425	17.272	15.8624	16.3463	16.3686	16.264	15.4611	16.2727	14.3083	15.1431	0	15.8729	15.7866	16.236	15.6949	0	15.0599	15.8159	17.2433	13.1786	16.7471	0	0	15.5526
A0A5F7ZC49	A0A5F7ZC49_MACMU	IF rod domain-containing protein		Macaca mulatta (Rhesus macaque)		intermediate filament [GO:0005882]	structural molecule activity [GO:0005198]	GLASGMAGALAGMGGIQNEK	4.96	0.374076	0.374076	0.136932	1849.26	0	0	17.9155	0	0	0	15.2504	15.6124	0	17.1982	0	0	0	0	16.9032	16.9437	0	17.6479	12.491	18.8307	15.5732	18.0617	12.9707	17.6355	16.1534	16.0848	17.4463	16.2547	19.3708	18.3928	0	17.5124
G7NDK0	G7NDK0_MACMU	V(D)J recombination-activating protein 2	EGK_06343	Macaca mulatta (Rhesus macaque)	DNA recombination [GO:0006310]	nucleus [GO:0005634]	DNA binding [GO:0003677]	KPSMKSLR	4.98	1	1	0.12769	960.587	0	0	14.4083	12.2084	0	0	0	0	13.5235	0	13.5712	7.62014	0	0	0	0	12.9883	14.0877	15.6534	14.2752	11.5719	14.2954	13.8373	16.5446	14.7996	0	0	0	13.8522	0	13.4419	14.5243
A0A5K1U158	A0A5K1U158_MACMU	WD repeat containing, antisense to TP73	WRAP73	Macaca mulatta (Rhesus macaque)				LVLVHK	7.85	1	1	0.106455	708.583	18.2853	17.8206	17.8286	16.9696	18.1708	18.7353	17.8799	17.9135	17.6862	18.5394	17.3175	17.9318	18.7157	18.5772	18.708	18.554	17.2268	17.5181	17.3584	18.3422	17.3739	18.1176	17.7172	17.859	17.4844	17.6819	17.7665	17.4593	17.4757	17.9789	17.1952	17.6158
H9EN29	H9EN29_MACMU	Serine/threonine-protein kinase tousled-like 2 isoform B (Tousled like kinase 2)	TLK2 METTL2A	Macaca mulatta (Rhesus macaque)		nucleus [GO:0005634]	ATP binding [GO:0005524]; protein serine/threonine kinase activity [GO:0004674]	KPPAMGQAPPATNEQK	1.78	1	1	0.18346	1679.88	14.8747	16.2299	14.927	15.7076	15.2887	15.5184	0	15.7172	14.8085	0	14.4865	15.1302	16.5019	16.1607	14.702	14.1655	14.3749	14.6531	0	15.4624	13.9271	0	15.7592	0	13.9413	0	12.4514	0	12.9793	0	15.1956	0
A0A2K5UGT9	A0A2K5UGT9_MACFA	Uncharacterized protein		Macaca fascicularis (Crab-eating macaque) (Cynomolgus monkey)				HNVTEHR	5.31	1	1	0.0927906	892.536	14.9494	14.5815	0	14.8664	15.0287	14.907	13.5826	15.321	14.6912	14.152	13.5271	12.7607	14.5976	11.992	15.1733	14.0901	0	0	17.6273	14.3197	0	13.3575	0	0	0	15.7829	14.5452	0	0	11.118	0	0
A0A2K5VHB4	A0A2K5VHB4_MACFA	Homeobox protein engrailed-like	EN2	Macaca fascicularis (Crab-eating macaque) (Cynomolgus monkey)	embryonic brain development [GO:1990403]; hindbrain development [GO:0030902]; midbrain development [GO:0030901]; negative regulation of neuron apoptotic process [GO:0043524]; neuron development [GO:0048666]; positive regulation of transcription by RNA polymerase II [GO:0045944]	fibrillar center [GO:0001650]; nucleoplasm [GO:0005654]	DNA-binding transcription factor activity, RNA polymerase II-specific [GO:0000981]; sequence-specific double-stranded DNA binding [GO:1990837]	EGKSDSDI	4.02	0.384976	0.384976	0.173191	850.273	0	0	16.3855	0	0	0	0	0	0	0	0	0	0	0	0	0	16.8677	0	0	0	18.0564	0	20.264	17.8966	16.9796	0	17.6773	0	17.8723	15.9192	0	0
A0A2K5X753	A0A2K5X753_MACFA	MAGE domain-containing protein	TRO	Macaca fascicularis (Crab-eating macaque) (Cynomolgus monkey)				ARATESQTPNADQGAQAK	1	0.806684	0.806684	0.113531	1843.66	11.8921	0	0	0	0	0	20.69	0	0	0	0	0	0	0	11.4405	0	15.7094	0	16.025	10.441	14.245	0	13.1453	12.5797	14.6855	15.4708	15.9315	0	0	15.1926	0	14.8103
A0A2K5X8Y3	A0A2K5X8Y3_MACFA	LAM_G_DOMAIN domain-containing protein		Macaca fascicularis (Crab-eating macaque) (Cynomolgus monkey)				GPMATSRR	6.17	1	1	0.168972	891.97	0	15.703	16.694	0	0	0	13.9446	0	0	0	0	0	0	0	0	0	15.0029	14.431	0	15.4889	14.7892	17.4472	0	17.2796	15.8203	0	15.5855	16.624	15.7253	0	16.7632	0
A0A2K5VJD3	A0A2K5VJD3_MACFA	IGv domain-containing protein		Macaca fascicularis (Crab-eating macaque) (Cynomolgus monkey)		integral component of membrane [GO:0016021]		KGDVAS	14.24	0.226602	0.226602	0.0451306	576.444	22.1506	21.8157	22.212	21.9714	21.8619	22.7991	21.6936	22.4397	21.7834	23.1742	21.1815	21.8634	22.9685	21.4528	22.2227	22.6969	21.3386	21.3706	21.7957	21.4659	20.6595	22.2376	21.0299	21.6992	21.273	22.5719	21.934	21.6597	21.6411	22.1917	20.4093	21.2613
H9F2Z0	H9F2Z0_MACMU	Nucleolar pre-ribosomal-associated protein 1 (Fragment)	URB1	Macaca mulatta (Rhesus macaque)				SHILPHPVVVADLLK	10.44	1	1	0.109686	1638.39	0	16.8174	0	15.4467	16.9756	24.648	17.0564	15.8308	0	0	0	17.7252	0	0	17.9878	0	16.0135	0	0	0	0	0	0	0	0	0	0	0	0	0	0	0
A0A2K5UQ61	A0A2K5UQ61_MACFA	N-acetyltransferase domain-containing protein	EGM_08199	Macaca fascicularis (Crab-eating macaque) (Cynomolgus monkey)			N-acetyltransferase activity [GO:0008080]	RNSGC	3.38	1	1	0.0383449	595.177	0	14.3797	15.5711	13.8258	0	15.3255	0	0	0	0	14.1128	15.3919	0	14.83	0	0	15.9554	15.5709	14.8261	15.9495	0	0	14.2123	19.1815	15.4287	0	17.1713	15.7785	15.6633	15.5077	0	15.6269
A0A2K5WVN5	A0A2K5WVN5_MACFA	Semaphorin 6A	SEMA6A	Macaca fascicularis (Crab-eating macaque) (Cynomolgus monkey)	axon guidance [GO:0007411]; centrosome localization [GO:0051642]; neuron migration [GO:0001764]; positive regulation of neuron migration [GO:2001224]; semaphorin-plexin signaling pathway [GO:0071526]	integral component of plasma membrane [GO:0005887]	semaphorin receptor binding [GO:0030215]; transmembrane signaling receptor activity [GO:0004888]	GDNPPPAPQR	5.76	1	1	0.342242	1047.45	16.2928	0	16.1764	0	16.2954	15.9194	15.4779	16.7828	15.919	15.4856	0	15.3542	17.3113	16.1802	16.2179	16.7614	16.1035	15.2836	15.5911	17.4778	0	0	0	0	0	0	0	15.869	0	0	0	15.4666
A0A2K6BQF2	A0A2K6BQF2_MACNE	Ras-associating domain-containing protein	RASSF8	Macaca nemestrina (Pig-tailed macaque)	adherens junction maintenance [GO:0034334]; signal transduction [GO:0007165]			GEIDIQGQQSLRLENGIK	10.21	0.51162	0.51162	2.51e-12	1994.21	11.5139	0	12.8931	14.0684	0	0	0	0	0	0	0	13.0853	13.1778	13.4499	0	12.6182	15.1582	15.5733	0	0	13.1417	12.1058	14.9781	13.7407	14.9062	0	14.1423	13.3159	14.4052	0	14.3023	14.512
F7E4A8	F7E4A8_MACMU	Sterol regulatory element binding transcription factor 1 (Sterol regulatory element-binding protein 1 isoform b)	SREBF1	Macaca mulatta (Rhesus macaque)			protein dimerization activity [GO:0046983]	ALLGCAK	15.55	0.244952	0.244952	0.237428	732.956	0	0	15.9748	15.0328	0	0	0	16.2051	16.9512	0	14.6163	15.8212	0	0	17.2431	15.9281	16.641	0	15.4886	16.9751	0	17.7267	17.886	17.5522	16.3297	18.1003	16.5341	18.5125	0	16.5533	17.8248	15.2323
F7EZ91	F7EZ91_MACMU	Zinc finger protein 518B	ZNF518B	Macaca mulatta (Rhesus macaque)	regulation of transcription, DNA-templated [GO:0006355]	nucleus [GO:0005634]		QVHLSKK	6.15	0.00337829	0.00337829	0.267495	838.69	17.3898	18.4742	16.5941	0	0	16.4953	0	17.2346	18.7213	16.4755	18.2288	0	15.7643	16.625	17.7518	17.4247	19.0017	17.9697	17.5742	19.2719	19.1616	18.7401	17.2257	19.3583	0	18.4212	17.6055	17.1212	17.5651	19.2371	16.6541	17.5687
H9EZ90	H9EZ90_MACMU	Microtubule-associated protein 2 isoform 1 (Fragment)	MAP2	Macaca mulatta (Rhesus macaque)	central nervous system neuron development [GO:0021954]; microtubule bundle formation [GO:0001578]		microtubule binding [GO:0008017]	LASVSADAEVAR	8.86	1	1	0.255561	1186.8	10.2846	13.2943	12.1544	0	0	14.624	0	0	14.4884	14.2819	13.5826	0	0	0	9.74991	0	0	12.5363	0	0	0	0	0	0	0	0	0	0	0	0	0	0
A0A2K5U414	A0A2K5U414_MACFA	PNPLA domain-containing protein	PNPLA1	Macaca fascicularis (Crab-eating macaque) (Cynomolgus monkey)	lipid catabolic process [GO:0016042]	cytoplasm [GO:0005737]	hydrolase activity [GO:0016787]	MTHALFPPDLVILHDYYYR	12.21	1	1	2.29e-12	2364.51	0	0	16.6242	0	17.4786	19.331	16.4435	19.8049	0	0	0	21.5704	0	0	0	22.7515	16.647	18.9666	20.4855	22.8276	21.745	21.9004	21.2358	20.5178	19.2633	18.8139	22.0178	20.8399	17.1165	0	0	21.2351
A0A2K5UKL2	A0A2K5UKL2_MACFA	Uncharacterized protein		Macaca fascicularis (Crab-eating macaque) (Cynomolgus monkey)	ribosome biogenesis [GO:0042254]			EIIVR	7.7	1	1	0.218545	630.553	15.9414	14.8267	15.6966	16.5764	16.3999	16.1007	14.76	16.0385	15.1212	15.1045	16.2041	14.7386	16.9915	15.7149	15.6537	16.1181	16.1888	16.2978	16.9369	17.7565	16.6958	15.255	16.3655	20.0565	16.257	16.3271	16.6068	15.2141	16.5071	16.0841	15.8401	16.8108
A0A2K6DZ88	A0A2K6DZ88_MACNE	Uncharacterized protein	SEMA3D	Macaca nemestrina (Pig-tailed macaque)		integral component of membrane [GO:0016021]	semaphorin receptor binding [GO:0030215]	IYWPAAMER	15.13	1	1	0.285248	1151.69	0	0	0	0	0	0	0	15.7301	0	0	0	0	15.9443	0	0	0	15.5762	16.1583	14.9986	0	0	0	16.6846	0	15.9252	15.0526	14.395	0	0	15.7962	15.5254	16.297
G7MTY9	G7MTY9_MACMU	Non-specific serine/threonine protein kinase (EC 2.7.11.1)	EGK_17130	Macaca mulatta (Rhesus macaque)			ATP binding [GO:0005524]; protein serine/threonine kinase activity [GO:0004674]	SEASGPER	3.99	1	1	0.0765316	831.315	16.2262	17.8595	17.149	18.2514	17.5326	17.0953	18.5553	17.7803	17.4858	0	16.934	17.2482	0	17.1427	0	0	12.6129	17.9686	0	0	0	0	0	0	0	0	0	0	17.2312	16.9669	16.9443	0
F7GR73	F7GR73_MACMU	Helicase ATP-binding domain-containing protein	DDX11	Macaca mulatta (Rhesus macaque)	nucleobase-containing compound metabolic process [GO:0006139]	nucleus [GO:0005634]	ATP binding [GO:0005524]; DNA binding [GO:0003677]; DNA helicase activity [GO:0003678]	EKSASS	5.77	0.561085	0.561085	0.148677	608.216	0	0	16.0548	14.0674	0	0	16.4965	13.6098	0	0	0	0	0	0	0	0	15.47	15.7456	15.391	14.7448	13.0721	0	15.5349	18.1719	14.1427	15.1698	0	14.6999	16.5387	0	0	14.77
G7NS71	G7NS71_MACMU	Putative G-protein coupled receptor 174	GPR174	Macaca mulatta (Rhesus macaque)	T cell homeostasis [GO:0043029]	integral component of membrane [GO:0016021]	bioactive lipid receptor activity [GO:0045125]	FHDCK	3.15	1	1	0.0218707	704.723	0	0	0	0	0	0	0	15.2113	0	0	0	0	0	0	0	0	15.0327	0	0	16.1907	0	12.924	0	17.799	15.8154	0	10.974	12.4551	15.6543	0	0	0
A0A2K5W9E4	A0A2K5W9E4_MACFA	Polo-like kinase 4 (EC 2.7.11.21) (Serine/threonine-protein kinase PLK4)	PLK4	Macaca fascicularis (Crab-eating macaque) (Cynomolgus monkey)	centriole replication [GO:0007099]; de novo centriole assembly involved in multi-ciliated epithelial cell differentiation [GO:0098535]; positive regulation of centriole replication [GO:0046601]; trophoblast giant cell differentiation [GO:0060707]	centriole [GO:0005814]; centrosome [GO:0005813]; cytosol [GO:0005829]; deuterosome [GO:0098536]; nucleolus [GO:0005730]; XY body [GO:0001741]	ATP binding [GO:0005524]; identical protein binding [GO:0042802]; protein serine/threonine kinase activity [GO:0004674]	MIDKK	6.58	1	1	0.285114	635.196	16.2504	16.5328	16.3714	16.2811	16.5026	18.5392	16.4338	16.536	15.594	16.5698	16.4728	16.3218	16.7709	15.9789	16.3488	16.6192	16.5163	16.6263	17.1656	16.5951	16.5151	16.5678	16.8893	21.2745	16.458	16.6707	17.0232	16.7043	17.0657	16.6188	16.5618	15.8774
A0A2K6BXA6	A0A2K6BXA6_MACNE	Uncharacterized protein	PTCD3	Macaca nemestrina (Pig-tailed macaque)				TCDLVTYE	9.77	1	1	0.223571	1001.36	13.9921	0	12.454	0	0	15.3147	14.1163	13.7112	13.7266	0	13.7597	14.1619	14.9629	0	14.3306	0	13.4988	14.2777	14.0032	13.9977	14.2839	15.4572	15.001	16.9457	14.6592	14.0556	13.1147	14.9301	15.5696	15.3869	0	14.9641
A0A2K5V2L5	A0A2K5V2L5_MACFA	40S ribosomal protein S2		Macaca fascicularis (Crab-eating macaque) (Cynomolgus monkey)	translation [GO:0006412]	small ribosomal subunit [GO:0015935]	RNA binding [GO:0003723]; structural constituent of ribosome [GO:0003735]	CGSVLVPLIPAPR	1.91	0.210082	0.210082	1.6e-12	1378.81	0	0	0	0	0	0	0	0	0	0	0	0	0	0	0	0	0	0	11.5019	0	0	0	11.5792	0	0	12.7749	9.01418	13.2872	0	9.06019	0	0
A0A2K6CHI5	A0A2K6CHI5_MACNE	Uncharacterized protein	GRIN3B	Macaca nemestrina (Pig-tailed macaque)	protein insertion into membrane [GO:0051205]; regulation of calcium ion transport [GO:0051924]	neuronal cell body [GO:0043025]; NMDA selective glutamate receptor complex [GO:0017146]	calcium channel activity [GO:0005262]; ionotropic glutamate receptor activity [GO:0004970]	MVPCGKR	9.39	1	1	0.0985344	862.298	0	0	0	0	0	0	0	0	0	0	0	0	0	0	0	0	16.8753	0	0	0	18.6963	0	0	17.4509	17.1156	0	16.3436	0	15.6661	0	0	0
A0A2K6DLQ2	A0A2K6DLQ2_MACNE	PKD_channel domain-containing protein	MCOLN3	Macaca nemestrina (Pig-tailed macaque)	inner ear auditory receptor cell differentiation [GO:0042491]; locomotory behavior [GO:0007626]	integral component of membrane [GO:0016021]; late endosome membrane [GO:0031902]; lysosomal membrane [GO:0005765]; plasma membrane [GO:0005886]	cation channel activity [GO:0005261]	TFISECK	4.14	1	1	0.364326	883.065	0	0	0	0	0	0	0	0	0	0	0	0	0	0	0	0	15.6734	0	0	0	15.3076	17.7091	16.2563	0	0	16.3755	0	0	16.0812	0	0	0
A0A5F7ZNH2	A0A5F7ZNH2_MACMU	Zinc finger protein 555	ZNF555 ZNF57	Macaca mulatta (Rhesus macaque)	regulation of transcription, DNA-templated [GO:0006355]		metal ion binding [GO:0046872]; nucleic acid binding [GO:0003676]	NLYRDVMLETFR	5.43	1	1	0.566271	1557.97	0	0	0	0	16.5131	0	0	0	0	0	16.8838	17.3381	18.2901	0	17.267	18.1561	0	0	0	0	0	0	0	0	0	0	0	0	0	0	0	0
F7H4L9	F7H4L9_MACMU	Caldesmon isoform 5	CALD1	Macaca mulatta (Rhesus macaque)	muscle contraction [GO:0006936]	cytoskeleton [GO:0005856]; myofibril [GO:0030016]	actin binding [GO:0003779]; calmodulin binding [GO:0005516]; myosin binding [GO:0017022]	EAEGAPQVEAGK	5.35	1	1	0.0535016	1186.6	0	0	0	0	0	0	0	0	0	0	0	0	0	0	0	0	0	0	13.1991	0	13.6875	0	0	0	0	0	0	0	18.2486	11.4891	14.6636	12.6098
I7GMX1	I7GMX1_MACFA	Macaca fascicularis brain cDNA clone: QflA-18802, similar to human polymerase (DNA-directed), delta 3, accessory subunit(POLD3), mRNA, RefSeq: NM_006591.1		Macaca fascicularis (Crab-eating macaque) (Cynomolgus monkey)				AQVEKTK	2.73	1	1	3.45e-13	804.131	0	0	15.7228	0	0	0	15.9964	16.3126	0	0	13.0683	0	0	15.1813	15.7578	0	0	0	0	0	0	0	0	0	0	0	0	0	0	0	0	0
A0A1D5RGG0	A0A1D5RGG0_MACMU	Arm_2 domain-containing protein	ARMCX4	Macaca mulatta (Rhesus macaque)		integral component of membrane [GO:0016021]		AFTQDK	6.15	1	1	0.204045	708.518	17.7744	0	18.6822	18.2997	18.139	19.1906	0	19.2896	0	20.0108	17.7194	18.1812	20.6068	17.7895	0	0	17.5579	0	0	0	0	20.3483	0	0	0	0	0	0	0	18.8162	0	0
A0A2K5W8B6	A0A2K5W8B6_MACFA	Long intergenic non-protein coding RNA 514	LINC00514	Macaca fascicularis (Crab-eating macaque) (Cynomolgus monkey)				EGGDGKER	15.37	0.127719	0.127719	0.180349	846.387	0	0	0	15.2423	14.8738	15.3691	0	15.2221	0	0	0	0	0	0	15.5481	0	0	14.8991	0	0	15.7806	16.5409	17.4516	16.2703	16.0801	0	15.7726	15.3108	15.5892	0	15.0009	15.971
H9YW92	H9YW92_MACMU	Uncharacterized protein	C11orf49	Macaca mulatta (Rhesus macaque)				NGDLLTMK	3.47	0.879737	0.879737	0.0487787	891.37	15.026	0	14.4124	12.7499	7.73259	0	0	12.3861	0	0	13.1147	0	0	0	0	0	14.1787	16.0505	15.6718	0	0	13.1119	15.9141	15.6398	14.2033	14.8393	13.9447	0	15.8367	0	14.1815	11.1022
H9EVE8	H9EVE8_MACMU	Ubiquinone biosynthesis monooxygenase COQ6, mitochondrial (EC 1.14.13.-) (Coenzyme Q10 monooxygenase 6)	COQ6	Macaca mulatta (Rhesus macaque)	ubiquinone biosynthetic process [GO:0006744]	cell projection [GO:0042995]; extrinsic component of mitochondrial inner membrane [GO:0031314]; Golgi apparatus [GO:0005794]	FAD binding [GO:0071949]; oxidoreductase activity, acting on paired donors, with incorporation or reduction of molecular oxygen, NAD(P)H as one donor, and incorporation of one atom of oxygen [GO:0016709]; oxidoreductase activity, acting on paired donors, with incorporation or reduction of molecular oxygen, reduced flavin or flavoprotein as one donor, and incorporation of one atom of oxygen [GO:00…	QLPPSVAR	5.58	0.617246	0.617246	0.225683	867.757	16.7116	16.1269	16.939	16.5852	17.1267	17.2761	16.1724	16.4178	15.6519	16.5093	16.0521	16.6775	17.351	0	16.2938	17.1594	16.401	0	15.59	17.0656	16.2006	15.8485	0	16.2346	16.4226	16.2997	16.0681	15.0655	0	16.3769	15.3017	15.7045
A0A2K6DH00	A0A2K6DH00_MACNE	Formylglycinamide ribonucleotide amidotransferase (EC 6.3.5.3) (Formylglycinamide ribotide amidotransferase)	PFAS	Macaca nemestrina (Pig-tailed macaque)	'de novo' IMP biosynthetic process [GO:0006189]; anterior head development [GO:0097065]; glutamine metabolic process [GO:0006541]		ATP binding [GO:0005524]; metal ion binding [GO:0046872]; phosphoribosylformylglycinamidine synthase activity [GO:0004642]	EAPEPGK	2.87	0.586412	0.586412	0.0235397	726.529	0	0	15.2233	14.8838	0	0	0	0	0	0	0	0	0	0	0	0	15.2755	14.9915	0	15.3673	0	14.6687	15.3077	16.0211	0	0	0	14.9794	15.2426	0	0	13.7991
H9FIQ1	H9FIQ1_MACMU	Ubinuclein-2 (Fragment)	UBN2	Macaca mulatta (Rhesus macaque)		nucleus [GO:0005634]		QKHKPPK	1.03	0.546013	0.546013	0.214965	863.183	0	18.7806	17.1679	17.5472	18.4856	17.9889	18.4784	18.6991	0	20.4084	0	0	0	0	0	19.3575	0	16.7546	0	0	0	0	0	18.7261	0	0	0	0	0	0	0	0
A0A2K6EAZ6	A0A2K6EAZ6_MACNE	HECT domain-containing protein		Macaca nemestrina (Pig-tailed macaque)			ubiquitin-protein transferase activity [GO:0004842]	NSHGQLGLGK	12.05	0.97381	0.97381	0.0803958	1009.8	15.5487	0	13.2021	0	14.427	0	0	0	0	11.4365	0	0	15.3925	15.1329	16.5718	0	15.1875	15.5652	0	15.5214	14.8089	14.8338	16.1732	17.5772	15.5876	14.6311	13.8359	15.7639	14.7323	0	15.2239	14.512
A0A5F7ZY43	A0A5F7ZY43_MACMU	F-box and WD repeat domain containing 9	FBXW9	Macaca mulatta (Rhesus macaque)				MTVSPGGYAR	4.51	1	1	9.17e-13	1054.25	0	0	0	0	13.7696	0	0	0	0	0	0	0	0	0	0	0	13.531	0	0	11.6198	0	0	7.60764	16.2562	15.757	0	13.7023	0	0	14.6327	11.6252	0
A0A2K5WG20	A0A2K5WG20_MACFA	Uncharacterized protein	ZNF91	Macaca fascicularis (Crab-eating macaque) (Cynomolgus monkey)	negative regulation of transcription, DNA-templated [GO:0045892]; negative regulation of transposon integration [GO:0070895]	nucleus [GO:0005634]	DNA-binding transcription factor activity [GO:0003700]; metal ion binding [GO:0046872]; nucleic acid binding [GO:0003676]	EPWNMKR	9.57	1	1	0.189199	956.71	14.6557	14.7754	14.8386	14.7986	15.099	15.6834	15.9459	15.91	15.4166	15.1307	16.4187	15.781	15.5564	16.0409	15.1622	16.4662	15.5822	15.2452	15.982	14.7921	13.0401	15.1579	0	14.8051	0	14.8171	12.2816	15.0289	14.9328	14.6442	15.3483	14.7395
A0A5F7ZPM4	A0A5F7ZPM4_MACMU	Vanin 2	VNN2	Macaca mulatta (Rhesus macaque)	pantothenate metabolic process [GO:0015939]	integral component of membrane [GO:0016021]	pantetheine hydrolase activity [GO:0017159]	LVARYHK	4.07	1	1	0.198066	886.431	15.3534	0	14.5671	13.9694	14.2626	12.4253	12.7999	14.6372	5.87481	13.8706	15.4302	15.4507	14.6104	12.2582	0	14.9996	13.8868	15.5084	15.8239	15.2252	15.2488	16.3814	0	17.9694	15.1929	14.7934	13.9524	12.3083	15.4421	15.5478	15.8476	15.7996
A0A2K6D920	A0A2K6D920_MACNE	Endonuclease III-like protein 1 (EC 3.2.2.-) (EC 4.2.99.18) (Bifunctional DNA N-glycosylase/DNA-(apurinic or apyrimidinic site) lyase) (DNA glycosylase/AP lyase)	NTHL1	Macaca nemestrina (Pig-tailed macaque)	base-excision repair, AP site formation [GO:0006285]; nucleotide-excision repair, DNA incision, 5'-to lesion [GO:0006296]	mitochondrion [GO:0005739]; nuclear chromatin [GO:0000790]	4 iron, 4 sulfur cluster binding [GO:0051539]; class I DNA-(apurinic or apyrimidinic site) endonuclease activity [GO:0140078]; double-stranded DNA binding [GO:0003690]; metal ion binding [GO:0046872]; oxidized pyrimidine nucleobase lesion DNA N-glycosylase activity [GO:0000703]	RGEAAAEAR	9.85	0.74085	0.74085	0.201146	930.356	0	0	16.2442	17.1039	0	0	0	0	0	0	0	17.4646	0	18.1037	17.585	0	17.6513	18.1902	18.4574	0	17.4784	0	17.9164	18.4503	17.974	17.8624	0	17.0489	17.665	0	0	18.3926
F7FCG5	F7FCG5_MACMU	Dynamin GTPase (EC 3.6.5.5)	DNM3	Macaca mulatta (Rhesus macaque)	endocytosis [GO:0006897]	microtubule [GO:0005874]	GTPase activity [GO:0003924]; GTP binding [GO:0005525]	DIDGK	3.7	1	1	0.0991189	543.84	17.7738	18.9801	16.7337	16.6612	16.4938	16.5924	17.0867	16.5952	16.3956	17.5825	12.4291	15.8689	0	0	0	0	0	0	15.5976	15.9082	0	0	0	0	0	16.1735	11.8634	0	18.5191	0	0	15.8901
H9YV78	H9YV78_MACMU	Krueppel-like factor 13	KLF13	Macaca mulatta (Rhesus macaque)	negative regulation of cell population proliferation [GO:0008285]; negative regulation of erythrocyte differentiation [GO:0045647]		DNA-binding transcription activator activity, RNA polymerase II-specific [GO:0001228]; RNA polymerase II cis-regulatory region sequence-specific DNA binding [GO:0000978]	GGGSR	1.3	1	1	0.149972	434.133	13.2323	15.7698	14.3701	0	11.73	18.9646	12.5751	14.778	15.338	18.5704	13.863	15.5637	19.3484	13.4748	0	17.6853	0	0	14.2032	0	0	0	12.3876	16.4879	16.2294	0	0	0	13.3132	17.0721	0	0
A0A2K5UAV5	A0A2K5UAV5_MACFA	TIAM Rac1 associated GEF 2	TIAM2	Macaca fascicularis (Crab-eating macaque) (Cynomolgus monkey)	activation of GTPase activity [GO:0090630]; small GTPase mediated signal transduction [GO:0007264]		guanyl-nucleotide exchange factor activity [GO:0005085]	FHMDLFRMR	10.3	0.0629796	0.0629796	0.385896	1268.8	21.2448	16.2425	17.8008	18.2064	20.3251	18.8368	0	0	0	0	0	0	0	19.9735	20.6853	20.8229	21.3578	21.1159	20.6502	18.6787	21.8996	21.7104	18.2951	21.634	20.5558	19.4909	21.517	0	0	17.9875	20.8983	20.5088
A0A2K5W0H7	A0A2K5W0H7_MACFA	CP2 domain-containing protein	GRHL3	Macaca fascicularis (Crab-eating macaque) (Cynomolgus monkey)	central nervous system development [GO:0007417]; cochlea morphogenesis [GO:0090103]; ectoderm development [GO:0007398]; epidermis development [GO:0008544]; establishment of planar polarity [GO:0001736]; establishment of skin barrier [GO:0061436]; eyelid development in camera-type eye [GO:0061029]; pattern specification process [GO:0007389]; planar cell polarity pathway involved in neural tube clo…	nucleoplasm [GO:0005654]	chromatin DNA binding [GO:0031490]; DNA-binding transcription activator activity, RNA polymerase II-specific [GO:0001228]; RNA polymerase II cis-regulatory region sequence-specific DNA binding [GO:0000978]	NDPVNLQK	8.56	0.786686	0.786686	0	927.879	0	0	14.3117	0	0	0	0	13.8856	0	0	0	0	14.2827	11.3648	0	0	0	14.7223	0	15.9593	14.7158	11.629	0	15.395	15.5764	0	15.0425	13.6036	15.8841	17.3772	0	0
A0A5F8AM83	A0A5F8AM83_MACMU	Amino acid transporter	SLC1A3	Macaca mulatta (Rhesus macaque)		integral component of membrane [GO:0016021]	symporter activity [GO:0015293]	NRDVEMGNSVIEDNEMK	2.34	1	1	0.155736	1994.68	13.5748	0	13.6593	13.0112	13.8816	13.4867	14.4575	10.6333	0	13.4878	14.1412	13.8819	14.4482	15.5284	7.68897	0	0	15.188	0	12.8387	0	13.5504	8.77597	0	12.1477	0	13.8317	0	0	0	0	0
F6VY50	F6VY50_MACMU	Ubiquitin specific peptidase 40	USP40	Macaca mulatta (Rhesus macaque)	protein deubiquitination [GO:0016579]; regulation of protein stability [GO:0031647]; ubiquitin-dependent protein catabolic process [GO:0006511]	cytosol [GO:0005829]; nucleus [GO:0005634]	cysteine-type endopeptidase activity [GO:0004197]; thiol-dependent ubiquitin-specific protease activity [GO:0004843]	QHGPLR	13.53	1	1	0.236198	707.796	16.9331	18.0625	17.706	17.8372	18.9445	16.9695	18.417	17.7314	0	18.0026	0	16.764	0	17.3433	18.6741	18.5218	17.3985	0	16.9637	0	0	16.6997	0	0	0	0	0	15.9601	16.8258	17.8874	19.1865	0
F7B4Y3	F7B4Y3_MACMU	MAP7 domain-containing protein 2 isoform 1	MAP7D2	Macaca mulatta (Rhesus macaque)	microtubule cytoskeleton organization [GO:0000226]	microtubule cytoskeleton [GO:0015630]		TATSLPVVNFGSPLRR	4.31	1	1	0.151318	1711.36	14.2553	0	14.2871	11.7894	0	0	12.5879	0	0	0	0	0	0	0	0	0	0	15.1411	0	0	15.243	13.423	0	16.3465	14.8983	0	13.2754	15.6487	15.3085	0	12.9813	14.7225
I2CTK4	I2CTK4_MACMU	Microtubule-associated protein	MAP2	Macaca mulatta (Rhesus macaque)	central nervous system neuron development [GO:0021954]; microtubule bundle formation [GO:0001578]	cytoplasm [GO:0005737]; microtubule [GO:0005874]	microtubule binding [GO:0008017]	DEFSVDKEASVHISDDK	6.18	1	1	0.167111	1919.18	0	0	11.5897	13.4607	0	0	0	7.54671	0	0	0	7.62014	0	0	0	0	13.5373	14.1896	0	14.2752	0	15.0761	0	0	12.2082	0	12.7536	13	12.6843	14.685	10.855	0
R4HI53	R4HI53_MACFA	MHC class I antigen (Fragment)	Mafa-IE	Macaca fascicularis (Crab-eating macaque) (Cynomolgus monkey)		integral component of membrane [GO:0016021]		SVSRPGRGGPR	15.64	1	1	0.158886	1124.47	14.8278	0	14.5001	15.5755	16.1244	0	0	12.8502	0	0	0	0	14.9097	0	0	14.764	15.8005	13.84	0	15.4301	13.5793	15.0534	16.9672	17.1438	16.4071	15.9325	15.9723	12.1951	16.587	0	0	16.0957
F6TGC4	F6TGC4_MACMU	Receptor transporter protein 2	RTP2	Macaca mulatta (Rhesus macaque)	protein insertion into membrane [GO:0051205]	cell surface [GO:0009986]; integral component of membrane [GO:0016021]	olfactory receptor binding [GO:0031849]	IHVASRPDNRPHR	11.15	1	1	0.187131	1554.83	15.3593	15.5677	15.3447	15.7209	0	15.5731	0	12.8661	15.804	15.5234	0	14.9723	14.5619	15.5791	13.9854	0	15.889	16.2649	14.3867	14.9825	15.5174	15.6215	0	19.4432	15.6813	15.3326	15.9942	16.1609	17.515	14.302	16.1961	16.1601
G7MX10	G7MX10_MACMU	Creatine kinase (EC 2.7.3.2)	EGK_17428	Macaca mulatta (Rhesus macaque)	phosphocreatine biosynthetic process [GO:0046314]		ATP binding [GO:0005524]; creatine kinase activity [GO:0004111]	ELWGYR	13.53	0.147684	0.147684	0.115052	826.081	15.2566	14.7395	13.9791	13.5339	14.4448	16.7662	13.7252	13.94	10.4838	15.3914	14.9946	14.652	15.4731	14.5766	14.9496	15.5595	15.497	16.046	15.939	14.9189	15.4957	16.7708	15.6186	14.4679	16.2086	15.4014	14.6908	14.9929	15.3117	15.0172	14.5171	21.8247
H9FMX5	H9FMX5_MACMU	Zinc finger protein 389	ZNF389 LOC706647	Macaca mulatta (Rhesus macaque)				IHAKGK	9.89	0.00323953	0.00323953	0.196108	653.367	16.7583	16.6431	16.6271	15.7703	17.1334	16.2612	15.532	16.4278	16.6956	16.0564	16.1908	16.3614	16.7843	16.2554	16.1689	16.6543	16.4877	16.7969	16.7502	16.8292	16.795	16.8338	16.7862	18.2436	16.1745	16.7005	17.1399	16.0064	17.4308	16.6362	16.6726	16.4935
H9FXR3	H9FXR3_MACMU	Trinucleotide repeat-containing gene 6C protein isoform 1	TNRC6C	Macaca mulatta (Rhesus macaque)	miRNA mediated inhibition of translation [GO:0035278]		nucleic acid binding [GO:0003676]	TSSWLVLR	13.01	1	1	1.14e-13	958.933	14.7852	0	15.7197	0	15.1374	0	0	0	0	0	0	16.4687	0	0	0	16.9136	15.659	16.9688	0	17.7077	17.6845	14.3892	19.0907	19.0004	0	15.8142	17.6041	0	16.3992	0	0	19.151
G7MGB6	G7MGB6_MACMU	CTP synthase (EC 6.3.4.2) (UTP--ammonia ligase)	CTPS1 CTPS	Macaca mulatta (Rhesus macaque)	'de novo' CTP biosynthetic process [GO:0044210]; B cell proliferation [GO:0042100]; glutamine metabolic process [GO:0006541]; T cell proliferation [GO:0042098]	cytoophidium [GO:0097268]	ATP binding [GO:0005524]; CTP synthase activity [GO:0003883]; identical protein binding [GO:0042802]	TLFQTK	8.19	1	1	0.0401644	734.708	17.0412	19.0565	15.9916	0	17.9534	17.5327	17.3205	0	0	0	0	0	0	0	17.5556	0	0	0	0	0	0	0	0	0	0	0	15.3411	0	0	0	0	0
I7GN63	I7GN63_MACFA	Macaca fascicularis brain cDNA clone: QmoA-11518, similar to human KIAA0701 protein (KIAA0701), mRNA, RefSeq: XM_045423.4		Macaca fascicularis (Crab-eating macaque) (Cynomolgus monkey)				MSDNRSMSVDLSHVPLK	2.47	1	1	1.15e-12	1948.24	0	0	12.5457	0	0	0	0	0	0	0	0	0	0	0	0	0	14.6696	14.1098	0	12.9265	15.2498	16.3232	0	14.9203	0	0	13.1666	0	0	0	0	0
G7NNI3	G7NNI3_MACMU	RYDR_ITPR domain-containing protein (Fragment)	EGK_10569	Macaca mulatta (Rhesus macaque)		membrane [GO:0016020]	calcium-release channel activity [GO:0015278]	SPPQEQDFR	14.97	1	1	0.107933	1104.24	13.0738	13.5475	5.50253	14.3631	10.677	14.7183	14.4404	13.9931	14.2737	13.6663	0	13.7979	0	15.4736	14.6142	0	12.1646	11.3797	0	0	14.4388	0	0	0	12.3133	14.4485	0	0	11.2164	0	10.5082	0
I0FHU6	I0FHU6_MACMU	Rap1 GTPase-GDP dissociation stimulator 1 (Rap1 GTPase-GDP dissociation stimulator 1 isoform 3)	RAP1GDS1	Macaca mulatta (Rhesus macaque)	negative regulation of endoplasmic reticulum calcium ion concentration [GO:0032471]; positive regulation of mitochondrial calcium ion concentration [GO:0051561]	cytosol [GO:0005829]; endoplasmic reticulum [GO:0005783]; mitochondrion [GO:0005739]	GTPase activator activity [GO:0005096]	LTVES	10.74	1	1	0.105136	548.43	17.5573	16.6702	16.3345	16.9043	18.0773	18.3729	16.7842	16.4783	17.6035	17.7835	16.0511	16.5656	20.3691	17.033	18.8597	19.4194	15.5745	16.8452	17.6885	17.7837	16.5932	17.943	0	19.7474	15.5099	15.5234	16.6649	0	0	14.8967	0	0
A0A2K5WQR0	A0A2K5WQR0_MACFA	Uncharacterized protein		Macaca fascicularis (Crab-eating macaque) (Cynomolgus monkey)				FMNTTKK	8.05	0.677456	0.677456	0.202832	884.733	16.2411	16.6098	17.1488	16.8598	16.6174	17.6095	16.5397	18.247	16.9909	17.6928	16.0489	15.7873	17.0748	15.6393	16.8461	15.7632	15.7935	16.0509	15.4842	15.8345	15.2579	18.4377	16.502	17.1742	14.7593	15.5445	16.4478	15.6036	15.0644	16.9844	14.9302	15.9544
A0A5F7ZHM2	A0A5F7ZHM2_MACMU	Reverse transcriptase domain-containing protein		Macaca mulatta (Rhesus macaque)				INIVKMAILSK	9.48	0.853905	0.853905	0.177843	1245.48	0	17.3644	13.986	0	16.0206	0	15.7515	0	0	13.4114	16.2097	0	0	15.066	14.8159	14.1157	15.5205	15.5642	0	15.0524	14.7485	16.5239	16.3524	18.1255	15.0115	16.3338	15.9016	15.863	15.8894	14.2631	16.1151	15.0239
G7MP16	G7MP16_MACMU	Uncharacterized protein (Fragment)	EGK_13614	Macaca mulatta (Rhesus macaque)				QSSGSSSSPAAAAAPEKPGPK	11.01	0.384899	0.384899	0.389511	1911.3	0	0	19.8567	19.3467	18.2055	19.6557	19.4273	19.2942	0	19.9407	0	0	22.1517	0	0	21.362	20.4501	19.4963	19.0899	19.652	21.975	20.3417	20.2115	20.2739	22.6461	0	18.9119	20.4703	21.5045	19.8438	19.4859	20.7236
A0A2K6CEG3	A0A2K6CEG3_MACNE	60 kDa chaperonin (EC 5.6.1.7) (60 kDa heat shock protein, mitochondrial) (Chaperonin 60) (Heat shock protein 60)		Macaca nemestrina (Pig-tailed macaque)	protein refolding [GO:0042026]		ATP binding [GO:0005524]; isomerase activity [GO:0016853]	KAVITVK	4.12	1	1	0.022213	756.881	0	0	0	15.4217	15.0235	0	15.1039	0	15.6313	0	14.2228	16.3075	13.0051	0	0	14.4829	12.91	0	0	0	14.2164	0	0	0	0	0	0	0	0	0	0	0
A0A2K6DBL2	A0A2K6DBL2_MACNE	E3 ubiquitin-protein ligase listerin (EC 2.3.2.27) (RING-type E3 ubiquitin transferase listerin)	LTN1	Macaca nemestrina (Pig-tailed macaque)	ribosome-associated ubiquitin-dependent protein catabolic process [GO:1990116]	RQC complex [GO:1990112]	ubiquitin protein ligase activity [GO:0061630]	DLSAQNTAATATMGGK	3.3	1	1	0.08762	1553.59	0	0	12.2097	14.9804	13.7523	0	14.4295	0	0	0	0	0	0	13.5812	0	0	0	10.1258	0	15.9914	14.2067	15.18	14.674	14.4722	0	0	16.0749	13.1099	15.5458	0	15.0764	15.6333
G7PS97	G7PS97_MACFA	DUF3730 domain-containing protein	EGM_06971	Macaca fascicularis (Crab-eating macaque) (Cynomolgus monkey)				IAQVTKSNIEK	3.27	0.48643	0.48643	0.137942	1230.39	14.9185	0	0	0	15.6338	18.6596	0	0	0	0	0	16.0198	0	16.6413	0	0	16.648	17.1466	17.227	14.0743	17.7209	16.4306	16.6561	17.2788	16.8584	0	18.1641	14.5739	0	0	0	15.9305
H9FWK4	H9FWK4_MACMU	Vacuolar protein sorting-associated protein 13D isoform 1	VPS13D	Macaca mulatta (Rhesus macaque)	mitochondrion organization [GO:0007005]; protein retention in Golgi apparatus [GO:0045053]; protein targeting to vacuole [GO:0006623]	extrinsic component of membrane [GO:0019898]		YAAPDK	5.02	1	1	0.179197	665.452	0	16.7873	13.4452	15.727	0	15.7392	0	0	0	0	15.4778	15.7052	15.2033	0	16.2039	15.2679	15.6483	15.0767	18.8368	15.4441	15.8153	15.043	14.5259	15.7808	15.6491	15.5552	16.9925	16.1517	17.4229	14.2238	16.6739	16.1747
H9FYS9	H9FYS9_MACMU	Small nuclear RNA activating complex polypeptide 1 (snRNA-activating protein complex subunit 1)	SNAPC1	Macaca mulatta (Rhesus macaque)		nucleolus [GO:0005730]; nucleoplasm [GO:0005654]		AESLAKIK	10.9	0.0611532	0.0611532	0.224109	859.833	15.0431	17.0079	14.3345	15.5649	14.5969	15.7804	15.6229	15.7647	15.0534	17.1058	16.8897	14.8782	0	0	15.6087	16.5333	15.3158	13.6491	0	15.1514	15.4683	0	15.1265	0	0	15.4344	14.9023	13.6196	14.4607	15.2716	14.3818	0
A0A2K5VYT6	A0A2K5VYT6_MACFA	Midasin	MDN1	Macaca fascicularis (Crab-eating macaque) (Cynomolgus monkey)	ribosomal large subunit assembly [GO:0000027]	cytosol [GO:0005829]; intermediate filament cytoskeleton [GO:0045111]; nucleolus [GO:0005730]; nucleoplasm [GO:0005654]	ATPase activity [GO:0016887]; ATP binding [GO:0005524]	MEHFLLEVAAAPLR	3.62	0.606668	0.606668	0.0563539	1612.16	15.455	0	14.6767	0	17.2151	16.6938	18.1168	15.7653	0	0	0	16.4732	0	0	0	0	15.1991	17.3118	18.3831	0	18.6577	19.3139	17.3205	17.5453	16.7167	16.0225	17.7316	0	0	0	17.2804	17.7667
F6TMZ1	F6TMZ1_MACMU	Myeloid associated differentiation marker like 2	MYADML2	Macaca mulatta (Rhesus macaque)		cytoplasm [GO:0005737]; integral component of membrane [GO:0016021]		IRFVPSL	16.11	0.360947	0.360947	0.245841	832.158	17.5319	18.1248	0	18.3791	0	0	17.4329	0	0	18.0519	0	19.5997	16.346	0	0	0	17.5281	0	19.6758	0	19.2654	19.5199	17.7346	20.5806	20.429	16.5	17.5162	18.1938	17.8786	0	19.6025	18.808
G7NJL5	G7NJL5_MACMU	DNA ligase (EC 6.5.1.1)	LIG4	Macaca mulatta (Rhesus macaque)	DNA biosynthetic process [GO:0071897]; DNA ligation involved in DNA repair [GO:0051103]; DNA recombination [GO:0006310]; DNA replication [GO:0006260]	nucleus [GO:0005634]	ATP binding [GO:0005524]; DNA binding [GO:0003677]; DNA ligase (ATP) activity [GO:0003910]	TQAHTK	2.23	1	1	0.0193255	685.864	0	0	0	0	0	0	0	0	0	0	0	0	13.975	0	0	0	16.1364	0	15.7013	17.3679	0	0	0	14.3492	0	0	15.4037	0	16.3021	0	9.25211	0
G7PM08	G7PM08_MACFA	WD_REPEATS_REGION domain-containing protein	EGM_04722	Macaca fascicularis (Crab-eating macaque) (Cynomolgus monkey)		membrane [GO:0016020]	calmodulin binding [GO:0005516]	RVSEGGMGK	10.16	0.296384	0.296384	0.169739	934.754	13.527	17.4349	0	0	0	0	0	0	16.5167	0	0	15.663	15.9904	0	0	15.756	16.5086	15.99	17.4934	9.45572	16.1544	17.4504	0	16.9099	0	17.5285	14.2502	0	18.6165	15.5195	14.7414	16.2668
A0A2K6CUZ3	A0A2K6CUZ3_MACNE	Uncharacterized protein	HIRIP3	Macaca nemestrina (Pig-tailed macaque)				AEGGGS	1.32	1	1	0.24266	477.934	14.1274	0	15.3592	15.87	14.6859	15.5301	15.5696	0	15.7838	15.0176	0	15.6328	14.6292	15.5383	15.4942	0	14.968	16.3158	16.2477	16.0121	15.5441	16.917	15.9191	18.2963	15.9013	0	0	15.8398	16.0357	15.9764	15.2453	13.1723
A0A5F7ZBY7	A0A5F7ZBY7_MACMU	CD1b molecule	CD1B	Macaca mulatta (Rhesus macaque)		integral component of membrane [GO:0016021]		SGLQLSG	3.78	1	1	0.199318	661.946	17.1234	17.7393	16.6304	18.8436	18.3605	17.7438	18.6359	18.0726	18.3983	14.6278	17.563	0	18.545	0	18.1945	0	18.9409	20.0604	18.6987	18.5915	18.4848	20.4926	0	18.651	19.1334	19.3138	19.1995	17.4349	17.7317	18.9182	17.9549	0
A0A2K5TKY6	A0A2K5TKY6_MACFA	DDB1 and CUL4 associated factor 4	DCAF4	Macaca fascicularis (Crab-eating macaque) (Cynomolgus monkey)		Cul4-RING E3 ubiquitin ligase complex [GO:0080008]		TPTLK	5.44	1	1	0.135862	559.807	0	15.0897	16.2074	0	0	15.6202	15.2337	15.8121	16.7272	0	0	16.0481	14.4303	15.7024	0	0	0	0	0	0	0	0	0	18.9563	0	0	0	0	0	0	14.0162	0
F7AMY0	F7AMY0_MACMU	Zinc finger MYM-type protein 6	ZMYM6	Macaca mulatta (Rhesus macaque)	cytoskeleton organization [GO:0007010]; regulation of cell morphogenesis [GO:0022604]		zinc ion binding [GO:0008270]	DILNPK	17.85	1	1	0.115898	697.258	0	0	0	0	0	0	0	13.2682	15.1857	0	15.227	0	0	0	0	0	14.6365	16.2484	0	15.3689	0	15.2723	15.6102	17.2898	0	0	14.812	15.6276	0	0	0	16.0373
H9FUN0	H9FUN0_MACMU	DNA mismatch repair protein	MSH2	Macaca mulatta (Rhesus macaque)	mismatch repair [GO:0006298]	chromosome [GO:0005694]; MutSalpha complex [GO:0032301]	ATP binding [GO:0005524]; mismatched DNA binding [GO:0030983]	KCYLER	12.52	0.614829	0.614829	0.220389	868.949	15.911	15.1458	14.9308	14.9723	14.9112	16.3302	16.1424	15.857	15.7137	15.2054	14.5803	15.7441	15.1869	15.4027	0	15.9998	13.8796	15.3675	14.6899	14.6314	15.5526	14.0046	14.2527	0	15.3283	15.5858	0	14.9634	15.5338	13.8836	14.4756	15.0357
A0A2K5TUJ3	A0A2K5TUJ3_MACFA	ZnMc domain-containing protein	MMP21	Macaca fascicularis (Crab-eating macaque) (Cynomolgus monkey)	coronary vasculature development [GO:0060976]; determination of heart left/right asymmetry [GO:0061371]; hematopoietic progenitor cell differentiation [GO:0002244]	extracellular matrix [GO:0031012]	metalloendopeptidase activity [GO:0004222]; zinc ion binding [GO:0008270]	GRHLGCPR	5.65	1	1	0.147279	951.459	14.3591	0	14.7823	13.8211	14.6553	13.0232	0	14.862	0	0	0	14.7828	0	16.1756	0	0	15.1142	16.623	0	16.8841	15.8986	15.1497	11.1446	15.0813	15.1291	14.3912	15.411	13.4026	16.1161	14.6345	13.7191	0
A0A2K5VKC9	A0A2K5VKC9_MACFA	V-type proton ATPase proteolipid subunit	ATP6V0C	Macaca fascicularis (Crab-eating macaque) (Cynomolgus monkey)	positive regulation of Wnt signaling pathway [GO:0030177]	integral component of membrane [GO:0016021]; proton-transporting V-type ATPase, V0 domain [GO:0033179]; vacuolar membrane [GO:0005774]	proton transmembrane transporter activity [GO:0015078]; ubiquitin protein ligase binding [GO:0031625]	GTAQQPR	1.35	0.281986	0.281986	0.183526	757.61	16.2029	0	14.5655	13.4865	0	16.0498	16.049	16.442	0	0	16.1923	0	0	16.7382	15.8439	17.3103	17.8206	16.9443	16.7305	0	16.9642	16.5397	16.8782	17.8268	0	0	17.1576	17.5945	16.6158	0	17.2118	18.2864
A0A2K5WKM1	A0A2K5WKM1_MACFA	Uncharacterized protein	PIFO	Macaca fascicularis (Crab-eating macaque) (Cynomolgus monkey)				AELSTDK	10.99	1	1	0.199591	761.136	0	0	17.5856	16.8539	18.9675	0	18.7318	18.2755	17.8167	0	0	0	0	0	17.5697	18.2956	18.5443	17.8844	19.0493	17.4634	17.6098	19.1915	18.6546	19.1376	18.2665	19.2154	18.0232	17.0663	20.0817	0	0	18.0145
A0A2K6DFP8	A0A2K6DFP8_MACNE	Non-specific serine/threonine protein kinase (EC 2.7.11.1)	RAF1	Macaca nemestrina (Pig-tailed macaque)	intracellular signal transduction [GO:0035556]		ATP binding [GO:0005524]; protein serine/threonine kinase activity [GO:0004674]	MRESVSR	15.27	0.315609	0.315609	0.212855	862.734	18.3034	20.0158	14.3621	0	0	16.3528	15.6904	0	0	0	15.7345	0	16.1382	0	0	16.2249	16.0492	0	16.2813	15.48	18.1046	16.4145	15.397	18.764	16.712	0	19.0614	16.6646	19.0612	17.5652	16.368	17.3411
G7PWF7	G7PWF7_MACFA	Elastin microfibril interface-located protein 2 (Fragment)	EGM_08716	Macaca fascicularis (Crab-eating macaque) (Cynomolgus monkey)				ESMQGVQR	7	0.458934	0.458934	0.192334	933.743	14.9397	15.564	13.8503	14.0801	14.0964	13.7456	14.4326	13.5775	14.3715	15.7547	14.5955	15.0039	14.5708	16.4296	0	0	15.5623	15.8176	16.5049	15.455	14.614	15.3674	15.0082	15.9174	16.4711	15.2256	14.1143	14.7869	15.4601	14.5491	14.4998	14.2058
A0A2K6C8Q6	A0A2K6C8Q6_MACNE	Uncharacterized protein	POF1B	Macaca nemestrina (Pig-tailed macaque)	actin filament organization [GO:0007015]; bicellular tight junction assembly [GO:0070830]; epithelial cell morphogenesis [GO:0003382]	actin filament [GO:0005884]; adherens junction [GO:0005912]; bicellular tight junction [GO:0005923]	actin filament binding [GO:0051015]	IGGSK	4.01	1	1	0.205704	460.518	14.9479	16.1092	16.706	16.0029	16.2172	15.8107	15.9824	15.8713	14.6762	0	0	15.7785	15.999	0	0	16.3969	15.1008	15.0041	0	0	14.7995	15.2663	0	15.684	0	0	14.901	0	14.4865	0	15.998	0
F7H2L1	F7H2L1_MACMU	Solute carrier family 12 member 6 (Solute carrier family 12 member 6 isoform b)	SLC12A6	Macaca mulatta (Rhesus macaque)	cellular hypotonic salinity response [GO:0071477]	integral component of plasma membrane [GO:0005887]	potassium:chloride symporter activity [GO:0015379]	LLQAIAK	4.72	1	1	0.0473109	759.628	0	14.932	14.5706	12.7565	0	14.5506	13.9496	15.4968	14.4275	14.7047	14.9692	16.0229	15.2118	15.4572	15.7969	15.3386	0	0	0	0	0	14.4137	13.9407	15.7373	0	0	0	0	15.9016	17.501	12.6799	0
G7NQV6	G7NQV6_MACMU	Septin-type G domain-containing protein	EGK_12682	Macaca mulatta (Rhesus macaque)		cytoskeleton [GO:0005856]	GTP binding [GO:0005525]	MAGGVTDKEYVGFAALPNQLHR	4.23	0.3808	0.3808	1.83e-12	2389.25	6.74468	0	11.1888	11.8822	0	0	0	12.8247	0	0	0	9.81253	14.4718	0	0	0	13.0295	11.3702	0	0	10.0041	15.9225	12.1081	13.0487	0	13.6904	12.5155	10.8072	13.4721	0	12.3624	15.5214
A0A2K5TLX2	A0A2K5TLX2_MACFA	malic domain-containing protein		Macaca fascicularis (Crab-eating macaque) (Cynomolgus monkey)			malate dehydrogenase (decarboxylating) (NAD+) activity [GO:0004471]	RPKGLFMSISDR	2.96	0.458028	0.458028	0.228106	1423.8	0	0	0	0	0	0	14.165	0	0	0	0	16.7488	0	0	0	0	18.1895	16.7369	17.5555	0	0	17.881	0	18.0762	15.3637	0	0	17.3212	0	0	0	18.2341
Q4R4X7	Q4R4X7_MACFA	Brain cDNA, clone: QtrA-11982, similar to human CDC-like kinase 1 (CLK1)		Macaca fascicularis (Crab-eating macaque) (Cynomolgus monkey)			ATP binding [GO:0005524]; protein serine/threonine kinase activity [GO:0004674]	YFHHDR	7.53	1	1	0.133686	871.969	14.5486	0	0	0	0	0	0	0	15.9132	0	0	0	0	0	0	0	0	0	19.7032	15.1954	15.4754	16.1058	0	16.2505	0	0	16.3238	0	18.44	17.7555	0	0
A0A2K5X1N1	A0A2K5X1N1_MACFA	Uncharacterized protein	EGM_10542	Macaca fascicularis (Crab-eating macaque) (Cynomolgus monkey)			zinc ion binding [GO:0008270]	DPIWRSR	13.58	1	1	0.23845	930.107	15.4058	0	16.8063	15.3864	16.044	18.5535	0	16.0823	15.5356	17.3026	16.8442	15.2848	0	17.7748	17.4037	18.7415	15.6338	14.6239	0	0	0	0	15.9097	16.407	0	16.4659	15.9034	0	0	15.6213	14.6808	0
G7P6G7	G7P6G7_MACFA	Tryptophan 2,3-dioxygenase (TDO) (EC 1.13.11.11) (Tryptamin 2,3-dioxygenase) (Tryptophan oxygenase) (TO) (TRPO) (Tryptophan pyrrolase) (Tryptophanase)	TDO2	Macaca fascicularis (Crab-eating macaque) (Cynomolgus monkey)	protein homotetramerization [GO:0051289]; tryptophan catabolic process to kynurenine [GO:0019441]		heme binding [GO:0020037]; identical protein binding [GO:0042802]; metal ion binding [GO:0046872]; tryptophan 2,3-dioxygenase activity [GO:0004833]	VVSRMHR	5.15	1	1	0.176728	896.044	0	13.8961	0	0	0	12.3366	0	0	0	11.5372	13.2364	13.5845	15.4217	14.8444	12.8466	0	0	14.6773	19.1247	12.6996	13.9712	17.9631	0	14.7026	13.2233	0	13.1906	13.856	14.5398	15.6865	15.6349	15.1713
A0A2K5TMZ0	A0A2K5TMZ0_MACFA	Uncharacterized protein	MRNIP	Macaca fascicularis (Crab-eating macaque) (Cynomolgus monkey)				TEEPGPR	14.05	0.813855	0.813855	0.297461	784.012	0	0	14.6826	14.0174	14.8363	17.6329	0	13.5806	0	0	0	15.5129	0	15.9807	0	0	0	15.2053	16.0663	0	16.3038	14.791	16.3648	16.2124	13.7891	17.571	15.5787	15.9799	15.2328	0	15.4458	15.9796
G7PRI7	G7PRI7_MACFA	Uncharacterized protein (Fragment)	EGM_06673	Macaca fascicularis (Crab-eating macaque) (Cynomolgus monkey)	cellular protein modification process [GO:0006464]		ATP binding [GO:0005524]	PVTVDSSK	9.84	1	1	0.197426	832.247	0	16.8473	0	0	17.0197	0	0	0	16.0014	0	0	0	0	0	12.1031	0	17.0847	0	18.2479	0	17.6011	19.2477	0	18.9099	0	0	17.8887	17.4997	17.0659	0	0	17.744
H9FRI4	H9FRI4_MACMU	Rab3 GTPase-activating protein catalytic subunit	RAB3GAP1	Macaca mulatta (Rhesus macaque)		cytoplasm [GO:0005737]	GTPase activator activity [GO:0005096]	GHAGR	6.08	1	1	0.146218	496.219	0	0	15.4096	13.2505	0	0	0	0	0	0	0	0	0	15.5945	0	0	14.3421	15.8414	0	0	15.5238	0	15.0099	18.8453	15.1999	0	11.7682	14.249	15.5854	0	0	16.9906
I7GK63	I7GK63_MACFA	Macaca fascicularis brain cDNA clone: QorA-13194, similar to human proteasome (prosome, macropain) 26S subunit, ATPase, 5(PSMC5), mRNA, RefSeq: NM_002805.4		Macaca fascicularis (Crab-eating macaque) (Cynomolgus monkey)	protein catabolic process [GO:0030163]	cytoplasm [GO:0005737]; proteasome complex [GO:0000502]	ATP binding [GO:0005524]; hydrolase activity [GO:0016787]	MPAVSAEER	7.41	0.773042	0.773042	0.0761319	987.792	0	0	13.5141	12.8101	15.061	0	0	0	0	0	0	0	0	0	0	0	14.0263	0	0	15.6483	13.3398	13.8589	14.7545	13.1117	12.1006	0	12.925	0	14.9506	0	0	16.6502
A0A2K5WPQ1	A0A2K5WPQ1_MACFA	TTD domain-containing protein		Macaca fascicularis (Crab-eating macaque) (Cynomolgus monkey)				IIDGSKTCTFENMSHK	2.23	1	1	0.268848	1861.87	15.5151	0	0	14.0423	13.3297	0	0	0	0	0	14.6503	0	0	0	0	0	0	14.5515	14.0579	16.553	12.2305	0	0	14.997	11.8376	16.9411	13.6533	15.1413	0	0	16.5048	15.2637
A0A2K6B433	A0A2K6B433_MACNE	ANK_REP_REGION domain-containing protein	BCOR	Macaca nemestrina (Pig-tailed macaque)				TSKTDL	5.47	0.00178631	0.00178631	0.333853	662.94	16.1504	16.1149	17.7308	16.2039	0	15.9193	15.8009	0	0	16.6051	15.8279	15.4537	16.6914	15.2551	15.6747	0	16.3006	16.0742	15.1591	16.4407	16.8455	16.9233	16.1934	18.4323	16.5781	16.0484	14.7347	16.2238	17.145	17.4845	17.3644	16.015
G7PH29	G7PH29_MACFA	DUF4821 domain-containing protein	EGM_02369	Macaca fascicularis (Crab-eating macaque) (Cynomolgus monkey)				MTGIDR	7.58	0.761579	0.761579	0.156024	708.582	20.5482	0	21.2078	16.6145	18.4735	17.0607	16.9562	17.7574	22.0206	0	0	0	23.0398	0	0	22.3071	16.6303	16.8279	0	17.3746	0	0	0	0	0	0	0	0	15.1351	0	15.4217	0
G7NPC6	G7NPC6_MACMU	Metallothionein	MT2A	Macaca mulatta (Rhesus macaque)			metal ion binding [GO:0046872]	GASDK	1.69	1	1	0.218815	476.167	0	16.3975	16.5899	15.3476	15.6723	15.9591	15.4707	16.1358	0	0	15.8347	15.6647	16.6759	16.1788	16.3311	16.1594	15.4068	14.2089	16.13	0	0	15.7288	0	0	15.201	16.5455	0	14.0346	15.1506	14.9357	14.8696	15.4275
A0A2K5WHQ0	A0A2K5WHQ0_MACFA	TPR_REGION domain-containing protein	TTC9	Macaca fascicularis (Crab-eating macaque) (Cynomolgus monkey)				EKEAM	7.39	0.357987	0.357987	0.225014	609.256	15.1293	15.237	14.9183	13.9604	14.8333	15.8137	15.2222	14.7969	14.9317	14.4888	15.3971	15.4055	16.13	15.5356	0	14.2584	14.9414	14.354	16.6706	15.9337	15.6088	15.791	15.4649	18.3426	16.0389	14.7809	16.314	15.5704	15.1835	16.1768	14.6298	15.9565
A0A2K5WQ09	A0A2K5WQ09_MACFA	Sema domain-containing protein	SEMA5A	Macaca fascicularis (Crab-eating macaque) (Cynomolgus monkey)	cell differentiation [GO:0030154]	integral component of membrane [GO:0016021]	semaphorin receptor binding [GO:0030215]	ACYSK	16.5	1	1	0.168194	629.448	0	0	0	0	0	0	17.2462	0	0	0	0	0	0	0	0	0	17.5259	18.9749	0	0	0	0	0	0	20.0977	0	16.2447	16.7376	0	0	19.1336	18.8893
A0A2K6BWA3	A0A2K6BWA3_MACNE	Uncharacterized protein	DUSP8	Macaca nemestrina (Pig-tailed macaque)			MAP kinase tyrosine/serine/threonine phosphatase activity [GO:0017017]; protein tyrosine phosphatase activity [GO:0004725]	GLHLSSDR	2.59	1	1	0.156311	885.386	0	0	17.0739	0	0	0	0	0	0	17.6459	0	0	0	0	0	16.0705	16.9325	0	16.8921	0	18.6057	17.7425	17.754	0	18.1835	0	0	0	17.2796	18.0413	0	17.8033
F6YG32	F6YG32_MACMU	Spartin	SPART	Macaca mulatta (Rhesus macaque)	abscission [GO:0009838]; adipose tissue development [GO:0060612]; cell division [GO:0051301]; lipid droplet organization [GO:0034389]; negative regulation of BMP signaling pathway [GO:0030514]; negative regulation of collateral sprouting in absence of injury [GO:0048698]; neuromuscular process [GO:0050905]; regulation of mitochondrial membrane potential [GO:0051881]	cytosol [GO:0005829]; lipid droplet [GO:0005811]; midbody [GO:0030496]; mitochondrial outer membrane [GO:0005741]; plasma membrane [GO:0005886]; synapse [GO:0045202]	ubiquitin protein ligase binding [GO:0031625]	DMCEK	1.99	1	1	0.368842	683.293	0	0	0	0	0	0	15.9805	0	16.4625	0	0	0	15.733	0	0	0	16.0151	0	16.7627	0	0	16.1006	0	16.7645	0	16.9483	16.9043	16.7811	16.1061	0	0	15.9223
H9FKD1	H9FKD1_MACMU	Putative E3 ubiquitin-protein ligase MYCBP2 (Fragment)	MYCBP2	Macaca mulatta (Rhesus macaque)				DQGGGS	7.06	0.0321765	0.0321765	0.114236	523.227	17.2473	17.4872	17.3512	17.3658	17.3619	17.0234	17.3947	17.2279	17.3507	17.3943	17.7499	17.139	18.0345	18.1599	17.3437	17.7046	17.6614	17.3194	17.5775	17.8902	17.5751	18.2786	18.3924	19.1192	17.9414	17.9573	17.0193	17.2874	18.4379	17.8797	17.6784	18.1622
I2CWB9	I2CWB9_MACMU	Kinesin-like protein KIF1C	KIF1C	Macaca mulatta (Rhesus macaque)	cytoskeleton-dependent intracellular transport [GO:0030705]; microtubule-based movement [GO:0007018]; vesicle-mediated transport [GO:0016192]	axon [GO:0030424]; cytoplasm [GO:0005737]; dendrite [GO:0030425]; kinesin complex [GO:0005871]; microtubule [GO:0005874]; neuron projection [GO:0043005]	ATPase activity [GO:0016887]; ATP binding [GO:0005524]; ATP-dependent microtubule motor activity, plus-end-directed [GO:0008574]; microtubule binding [GO:0008017]; microtubule motor activity [GO:0003777]	ESGAAV	10.9	0.123833	0.123833	0.16971	534.25	14.8667	16.6433	15.9515	15.2581	12.9277	16.5348	16.6358	15.8803	17.0197	15.1269	14.9229	15.9531	15.7947	15.0781	15.3502	16.0229	16.6358	17.2364	17.6666	15.959	16.0603	17.5573	15.2719	19.2371	15.2543	15.4474	16.3362	16.1149	17.9493	15.3363	16.0249	16.773
I7GHT8	I7GHT8_MACFA	Macaca fascicularis brain cDNA clone: QflA-20012, similar to human zinc finger protein 492 (ZNF492), mRNA, RefSeq: XM_047550.5		Macaca fascicularis (Crab-eating macaque) (Cynomolgus monkey)				TPGMR	3.91	0.0112077	0.0112077	0.196482	561.353	16.545	17.3537	16.1696	16.6111	16.7242	16.778	15.8818	16.0534	16.5982	16.318	15.4488	16.3465	15.0718	14.2648	15.7693	15.7072	16.3505	17.4038	17.6155	17.6098	15.9241	17.4576	16.6168	18.1408	15.2741	16.4352	16.3909	17.017	17.8278	15.725	16.856	16.593
G7PEN6	G7PEN6_MACFA	Homeobox protein Mohawk	EGM_17895	Macaca fascicularis (Crab-eating macaque) (Cynomolgus monkey)		nucleus [GO:0005634]	DNA binding [GO:0003677]; DNA-binding transcription factor activity, RNA polymerase II-specific [GO:0000981]	DKLQGTTSCIIQK	9.27	0.567742	0.567742	0.229894	1492.23	14.4453	15.1988	14.7178	14.6869	14.857	0	0	0	15.0227	14.384	0	14.546	15.3349	15.8251	14.4669	15.3357	0	14.422	13.1587	16.697	0	0	0	0	15.2174	0	0	0	13.2937	0	0	13.6346
H9FMD4	H9FMD4_MACMU	Atherin (Fragment)	SAMD1	Macaca mulatta (Rhesus macaque)				NAARVQPPR	4.3	1	1	0.325369	1009.27	15.5312	14.5858	15.8138	15.667	15.4868	0	16.4343	15.463	15.2961	14.8341	0	0	0	15.4085	16.7217	0	14.9017	15.6387	16.2353	16.5315	16.345	0	16.2484	16.4727	16.4519	15.8865	15.7644	15.6886	15.7476	15.8484	15.4696	15.242
A0A2K5VZW1	A0A2K5VZW1_MACFA	Uncharacterized protein	MAPKBP1	Macaca fascicularis (Crab-eating macaque) (Cynomolgus monkey)				GPSQDSLATISSGPRK	5.28	1	1	2.52e-12	1601.25	0	0	15.1985	15.267	14.9761	14.7593	0	13.7643	0	14.9625	14.4876	16.0164	15.0953	0	14.7294	13.2988	14.7554	14.4118	0	14.7054	14.5539	0	0	0	0	0	0	0	14.5263	0	0	0
G7N6M2	G7N6M2_MACMU	60S ribosomal protein L29 (Fragment)	EGK_03493	Macaca mulatta (Rhesus macaque)	translation [GO:0006412]	ribosome [GO:0005840]	structural constituent of ribosome [GO:0003735]	KCALAR	17.24	0.382392	0.382392	0.232676	716.756	18.0867	17.6265	0	19.147	20.6653	18.439	19.3352	20.5094	18.5626	18.1249	18.6103	19.849	16.5043	17.9451	18.362	18.5921	19.3486	17.158	17.9252	16.3499	15.4327	0	18.7243	18.8996	17.052	17.0528	0	18.0829	0	16.6573	16.6277	18.5501
A0A2K5X1V7	A0A2K5X1V7_MACFA	C1q domain-containing protein		Macaca fascicularis (Crab-eating macaque) (Cynomolgus monkey)		extracellular region [GO:0005576]		GDQGPMGEK	15.35	0.420048	0.420048	0.270208	933.115	14.934	0	14.1584	15.3624	0	0	14.1541	14.3139	16.6426	14.4989	0	15.2077	13.2908	0	13.3066	15.2502	15.472	0	14.7131	15.314	14.5632	15.6052	13.9999	17.9737	14.8905	0	15.5548	15.4391	15.7476	15.1138	15.8166	15.4226
A0A2K6D2W4	A0A2K6D2W4_MACNE	Uncharacterized protein	ZNF100	Macaca nemestrina (Pig-tailed macaque)	regulation of transcription, DNA-templated [GO:0006355]	integral component of membrane [GO:0016021]	metal ion binding [GO:0046872]; nucleic acid binding [GO:0003676]	YGVCPFKGASGCPGAER	4.56	1	1	0.312143	1812.25	17.3405	0	18.2527	19.0029	18.9604	0	19.6712	15.2514	18.8459	17.0259	18.9535	18.7043	18.8253	19.135	19.631	19.2837	18.0216	16.158	18.4489	16.4602	0	19.4433	18.7973	0	13.4999	0	18.022	18.2285	17.3373	0	17.5801	0
A0A2K5WSH1	A0A2K5WSH1_MACFA	Uncharacterized protein	ZYG11A	Macaca fascicularis (Crab-eating macaque) (Cynomolgus monkey)				FVMRWLCK	4.52	1	1	2.28e-13	1155.71	11.5664	14.1267	12.1198	8.59897	13.4949	11.6314	10.8129	14.0751	14.1954	0	0	9.85249	12.0047	13.3093	14.9112	0	11.5429	12.6132	11.5405	10.5404	0	0	0	0	8.56429	0	0	13.85	11.1559	0	10.0372	0
A0A2K5UU31	A0A2K5UU31_MACFA	Microtubule-associated protein		Macaca fascicularis (Crab-eating macaque) (Cynomolgus monkey)		cytoplasm [GO:0005737]; microtubule [GO:0005874]	microtubule binding [GO:0008017]	ADLTEALVMGEPK	6.15	1	1	0.168605	1373.42	12.6578	0	14.6827	14.767	0	0	0	12.5596	0	0	13.7432	0	0	16.5819	0	8.91402	15.0396	15.4591	0	13.5303	12.7406	12.2308	13.3137	16.4617	15.6333	14.8329	16.2673	14.2265	13.9832	0	0	14.8647
A0A2K6B687	A0A2K6B687_MACNE	Uncharacterized protein		Macaca nemestrina (Pig-tailed macaque)		integral component of membrane [GO:0016021]		TPVTTR	6.69	0.124717	0.124717	0.244158	672.591	0	17.5327	18.5137	17.9201	18.1256	17.6894	19.5327	17.7191	17.9339	17.8276	20.2586	0	0	17.2089	15.8673	18.4519	18.431	17.895	19.9083	18.3777	19.9174	20.848	18.2731	19.2299	17.7854	18.3328	17.2625	20.2078	17.4735	18.8007	18.2771	21.8069
A0A5F7ZVC2	A0A5F7ZVC2_MACMU	Uncharacterized protein		Macaca mulatta (Rhesus macaque)				GKGSHQTNSR	7.42	1	1	0.169638	1071.74	0	0	14.1181	0	15.8365	0	0	15.6382	0	0	0	0	0	0	0	0	15.3186	15.6503	0	0	16.0915	13.4912	0	0	15.891	0	16.2333	14.6666	13.9343	0	15.7274	15.5529
I7G4X5	I7G4X5_MACFA	Macaca fascicularis brain cDNA clone: QflA-16130, similar to human mannose receptor, C type 2 (MRC2), mRNA, RefSeq: NM_006039.2		Macaca fascicularis (Crab-eating macaque) (Cynomolgus monkey)		integral component of membrane [GO:0016021]		ELLLGHK	22.26	1	1	0.354562	811.636	21.2399	21.5836	20.9706	15.1182	18.735	21.2884	20.7196	21.5022	22.6517	18.5569	20.8317	19.7581	19.7584	20.3974	20.4011	0	21.312	16.9833	21.0368	0	0	0	16.8561	0	19.76	0	0	20.4733	21.4842	0	16.8657	19.7157
G7PXS7	G7PXS7_MACFA	Uncharacterized protein	EGM_09812	Macaca fascicularis (Crab-eating macaque) (Cynomolgus monkey)		extracellular region [GO:0005576]	phospholipase inhibitor activity [GO:0004859]	CEICK	10.08	1	1	0.169963	710.597	22.4783	21.9524	19.6737	17.8503	21.492	19.7127	0	0	18.4935	0	22.7525	0	0	0	19.0286	18.7834	15.4555	19.0522	0	0	17.8186	0	0	0	0	0	0	0	16.689	0	0	18.6253
A0A2K5UUK3	A0A2K5UUK3_MACFA	DZF domain-containing protein	ZFR2	Macaca fascicularis (Crab-eating macaque) (Cynomolgus monkey)			nucleic acid binding [GO:0003676]; zinc ion binding [GO:0008270]	VLKGVMR	11.68	0.942989	0.942989	0.204996	819.637	16.0002	18.8412	15.2297	15.2177	16.171	16.6089	16.3889	15.8232	17.2556	16.2794	16.6407	16.7491	17.2957	16.9843	16.5489	16.5185	17.657	16.5545	18.735	17.197	17.703	20.506	15.8133	19.9681	17.5465	17.0091	16.3714	17.0343	19.394	17.2035	16.3979	16.4709
A0A2K6CCJ6	A0A2K6CCJ6_MACNE	Uncharacterized protein		Macaca nemestrina (Pig-tailed macaque)	nervous system development [GO:0007399]	nucleus [GO:0005634]		ANPPR	3.17	0.839772	0.839772	0.199119	555.531	15.3941	16.2075	15.2132	15.8226	16.6716	15.692	15.3191	14.9205	15.9061	15.3841	14.9246	15.3972	15.3448	15.5202	15.448	15.6169	15.7963	16.2619	17.0323	16.971	15.8383	17.1087	15.2373	19.3056	15.7519	0	15.7375	15.2168	16.8201	15.5998	16.6414	16.7273
A0A2K6D6H8	A0A2K6D6H8_MACNE	acidPPc domain-containing protein	PLPPR3	Macaca nemestrina (Pig-tailed macaque)	phospholipid metabolic process [GO:0006644]	integral component of membrane [GO:0016021]	phosphatidate phosphatase activity [GO:0008195]	CGATGGLGWR	9.5	1	1	0.138153	1035.64	14.2771	11.8819	15.2031	12.897	12.5694	15.4709	14.9525	12.5954	14.9283	14.7111	15.5376	0	9.91026	14.0344	11.6041	14.7392	15.0244	13.6353	15.178	13.8399	13.3591	16.4193	15.5977	15.3226	17.0065	16.0693	14.6266	15.856	14.8734	9.29837	15.5872	14.9955
A0A2K6E602	A0A2K6E602_MACNE	Uncharacterized protein	ZNF334	Macaca nemestrina (Pig-tailed macaque)	regulation of transcription, DNA-templated [GO:0006355]		metal ion binding [GO:0046872]; nucleic acid binding [GO:0003676]	THTGDK	9.38	0.0733749	0.0733749	0.224988	657.035	17.8527	20.6386	18.1726	15.875	17.1927	16.967	15.3186	18.4929	18.302	17.6568	16.331	17.6167	17.4175	16.2447	17.2136	17.6271	18.776	19.8843	19.9086	17.9383	18.2313	19.1687	17.346	19.5923	17.668	19.7724	19.3155	20.0718	19.9223	15.8191	17.4239	16.8661
F7BJV7	F7BJV7_MACMU	Collagen alpha-1(I) chain preproprotein (Collagen type I alpha 1 chain)	COL1A1	Macaca mulatta (Rhesus macaque)	blood vessel development [GO:0001568]; bone trabecula formation [GO:0060346]; cartilage development involved in endochondral bone morphogenesis [GO:0060351]; cellular response to amino acid stimulus [GO:0071230]; cellular response to mechanical stimulus [GO:0071260]; collagen biosynthetic process [GO:0032964]; collagen fibril organization [GO:0030199]; embryonic skeletal system development [GO:00…	collagen trimer [GO:0005581]; collagen type II trimer [GO:0005585]; collagen type I trimer [GO:0005584]; cytoplasm [GO:0005737]; extracellular matrix [GO:0031012]; extracellular space [GO:0005615]	extracellular matrix structural constituent [GO:0005201]; identical protein binding [GO:0042802]; metal ion binding [GO:0046872]; platelet-derived growth factor binding [GO:0048407]; protease binding [GO:0002020]	GGPGSR	5.78	0.269763	0.269763	0.110662	531.3	17.0831	16.6468	17.0215	16.7804	17.1279	16.9985	17.1765	16.6672	16.3833	16.6641	16.5403	16.9997	16.5311	16.5029	17.256	16.8477	17.3333	17.0857	16.9447	17.2026	16.7368	17.0427	16.9331	17.0787	17.4464	17.2889	17.3361	17.2475	17.395	16.7782	16.8204	16.6164
H9FPY2	H9FPY2_MACMU	Collagen alpha-2(XI) chain isoform 1 preproprotein	COL11A2	Macaca mulatta (Rhesus macaque)		collagen trimer [GO:0005581]	extracellular matrix structural constituent [GO:0005201]	GDIGVKGDR	9.65	0.978087	0.978087	0.188351	917.543	14.8875	16.9236	15.0373	15.671	15.5368	17.1685	15.4779	15.3243	15.7283	15.2641	14.8329	14.576	15.4095	15.7539	15.7449	15.1421	15.7768	16.2786	17.6041	15.7376	16.7543	15.2797	16.2903	16.2105	15.9247	15.0685	15.2666	16.807	15.5936	16.1603	15.7151	16.0629
Q4R7E1	Q4R7E1_MACFA	Testis cDNA, clone: QtsA-15531, similar to human chromosome 11 open reading frame 5 (C11orf5)		Macaca fascicularis (Crab-eating macaque) (Cynomolgus monkey)			metal ion binding [GO:0046872]	LAPAK	5.97	0.577096	0.577096	0.197924	498.258	18.2477	19.0279	17.8863	16.8676	16.9183	16.4184	17.3665	17.4694	17.3478	17.8831	18.5815	17.8255	18.9744	17.7424	0	17.8223	17.8906	18.4556	19.6129	18.568	17.6483	19.1905	17.7456	18.0968	19.0917	17.8578	18.356	18.1101	18.4767	17.3275	17.9319	18.9497
A0A2K5WJQ2	A0A2K5WJQ2_MACFA	Uncharacterized protein	SLC24A4	Macaca fascicularis (Crab-eating macaque) (Cynomolgus monkey)	cellular calcium ion homeostasis [GO:0006874]	integral component of plasma membrane [GO:0005887]	calcium, potassium:sodium antiporter activity [GO:0008273]	NPVVMVDEIMSSSPPK	3.3	0.00964555	0.00964555	2.06e-12	1746.1	15.3814	0	12.2027	15.3433	13.5412	13.9397	14.9673	13.8656	12.15	14.4046	15.2688	15.3472	14.9858	13.266	14.7863	14.9001	15.2945	0	14.4996	15.1346	12.8264	0	14.7424	11.9445	0	12.5016	0	0	15.294	0	0	0
I0FNX7	I0FNX7_MACMU	Ubl carboxyl-terminal hydrolase 18	USP18	Macaca mulatta (Rhesus macaque)	protein deubiquitination [GO:0016579]; ubiquitin-dependent protein catabolic process [GO:0006511]		thiol-dependent ubiquitinyl hydrolase activity [GO:0036459]	EEDSNMK	8.09	1	1	0.39477	869.183	15.5828	17.3252	14.8519	16.2259	0	0	15.7773	16.67	0	16.2668	16.0299	16.3417	16.6925	16.8909	16.9535	17.0346	14.6013	15.4379	0	0	0	15.9567	0	14.5989	15.1452	17.0429	16.1538	15.7081	15.6762	0	15.0031	0
A0A2K5UXS9	A0A2K5UXS9_MACFA	Myosin_tail_1 domain-containing protein	CCDC102A	Macaca fascicularis (Crab-eating macaque) (Cynomolgus monkey)		myosin complex [GO:0016459]	motor activity [GO:0003774]	MSHGPSPR	8.07	1	1	0.121451	868.007	0	0	11.2364	0	14.3816	15.6028	14.5378	0	15.3703	15.3468	15.2405	12.3715	0	0	14.518	0	0	0	0	0	0	0	0	0	0	0	0	0	0	14.1207	15.9434	0
A0A2K5UBW2	A0A2K5UBW2_MACFA	Uncharacterized protein	AQP10	Macaca fascicularis (Crab-eating macaque) (Cynomolgus monkey)	cellular response to acidic pH [GO:0071468]; protein homotetramerization [GO:0051289]; response to toxic substance [GO:0009636]	integral component of plasma membrane [GO:0005887]	glycerol channel activity [GO:0015254]; water channel activity [GO:0015250]	MVVTQAPTGIRGHLR	7.93	1	1	0.092177	1650.76	0	0	0	15.3482	0	0	0	0	15.337	10.0403	0	0	13.879	0	15.1843	0	0	15.3985	14.9263	15.2501	16.0088	0	15.7141	17.5855	0	0	14.308	16.9272	0	12.9899	13.2747	15.5344
F6UGA5	F6UGA5_MACMU	cAMP-dependent protein kinase catalytic subunit gamma	PRKACG	Macaca mulatta (Rhesus macaque)		cytosol [GO:0005829]; intercellular bridge [GO:0045171]	ATP binding [GO:0005524]; protein serine/threonine kinase activity [GO:0004674]	TLGTGSYGR	8.34	1	1	0.21957	914.882	15.1237	0	14.7905	15.0606	15.5272	15.4704	15.8678	14.4485	16.19	0	0	0	15.4312	0	14.5678	0	15.9886	14.5729	17.6853	15.3049	16.1473	16.1719	15.6128	0	15.1032	15.7955	16.2939	16.3474	15.0826	0	14.9417	16.5357
F6ZKL2	F6ZKL2_MACMU	1-phosphatidylinositol 4,5-bisphosphate phosphodiesterase (EC 3.1.4.11)	PLCB1	Macaca mulatta (Rhesus macaque)	activation of meiosis involved in egg activation [GO:0060466]; cerebral cortex development [GO:0021987]; fat cell differentiation [GO:0045444]; G2/M transition of mitotic cell cycle [GO:0000086]; glutamate receptor signaling pathway [GO:0007215]; G protein-coupled acetylcholine receptor signaling pathway [GO:0007213]; insulin-like growth factor receptor signaling pathway [GO:0048009]; interleukin…	cytoplasm [GO:0005737]; nuclear chromatin [GO:0000790]; nuclear speck [GO:0016607]; nucleus [GO:0005634]; postsynapse [GO:0098794]; protein-containing complex [GO:0032991]	calcium ion binding [GO:0005509]; calmodulin binding [GO:0005516]; enzyme binding [GO:0019899]; GTPase activator activity [GO:0005096]; lamin binding [GO:0005521]; phosphatidylinositol-4,5-bisphosphate binding [GO:0005546]; phosphatidylinositol phospholipase C activity [GO:0004435]	EVIEAIAECAFK	6.3	1	1	0.162882	1380.5	0	0	0	14.2174	14.4925	15.0356	14.593	0	0	0	13.7614	0	0	0	0	0	14.8825	0	13.3867	0	0	0	13.764	17.2894	14.1781	15.3871	15.8532	14.2575	14.0299	15.0764	10.7244	15.2741
A0A2K5X257	A0A2K5X257_MACFA	Uncharacterized protein	GEMIN4	Macaca fascicularis (Crab-eating macaque) (Cynomolgus monkey)	rRNA processing [GO:0006364]; spliceosomal snRNP assembly [GO:0000387]	Cajal body [GO:0015030]; cytosol [GO:0005829]; nucleolus [GO:0005730]; SMN complex [GO:0032797]; SMN-Sm protein complex [GO:0034719]	ribonucleoprotein complex binding [GO:0043021]	CLSLDRK	9.58	0.745531	0.745531	0.156652	891.656	14.8343	14.2106	0	0	0	0	14.594	15.2248	14.5567	13.9882	15.5492	17.9192	12.5042	14.6316	14.6885	15.0473	16.5184	14.8368	17.1744	12.1574	16.0662	16.8117	15.2006	0	14.5845	12.3486	16.1474	19.3152	14.8892	17.1256	19.5523	15.2316
A0A1D5QHV8	A0A1D5QHV8_MACMU	Laminin subunit beta 3	LAMB3	Macaca mulatta (Rhesus macaque)	animal organ morphogenesis [GO:0009887]; basement membrane assembly [GO:0070831]; cell migration [GO:0016477]; endodermal cell differentiation [GO:0035987]; substrate adhesion-dependent cell spreading [GO:0034446]; tissue development [GO:0009888]	laminin complex [GO:0043256]	extracellular matrix structural constituent [GO:0005201]	DLESLDR	6.79	1	1	6.92e-13	847.88	0	0	0	0	0	0	0	0	0	0	0	0	0	0	0	0	13.9923	0	0	15.4764	16.5778	0	0	15.974	14.9182	0	0	0	0	0	0	0
A0A2K5TND3	A0A2K5TND3_MACFA	Ig-like domain-containing protein	HLA-E	Macaca fascicularis (Crab-eating macaque) (Cynomolgus monkey)	adaptive immune response [GO:0002250]; antibacterial humoral response [GO:0019731]; antigen processing and presentation of endogenous peptide antigen via MHC class Ib [GO:0002476]; antigen processing and presentation of exogenous peptide antigen via MHC class Ib [GO:0002477]; CD8-positive, alpha-beta T cell activation [GO:0036037]; defense response to Gram-positive bacterium [GO:0050830]; natural…	cell surface [GO:0009986]; integral component of membrane [GO:0016021]; MHC class Ib protein complex [GO:0032398]; MHC class I protein complex [GO:0042612]	beta-2-microglobulin binding [GO:0030881]; MHC class I protein binding [GO:0042288]; natural killer cell lectin-like receptor binding [GO:0046703]; peptide antigen binding [GO:0042605]; T cell receptor binding [GO:0042608]	KSSGGEGR	4.09	1	1	0.000405831	776.58	0	0	16.6196	14.0423	0	0	16.8808	15.3352	0	0	0	0	0	0	15.2704	0	0	0	0	0	0	0	0	0	0	0	0	0	0	0	0	0
A0A2K5W256	A0A2K5W256_MACFA	Uncharacterized protein	CTNNA3	Macaca fascicularis (Crab-eating macaque) (Cynomolgus monkey)	bundle of His cell-Purkinje myocyte adhesion involved in cell communication [GO:0086073]; regulation of heart rate by cardiac conduction [GO:0086091]; regulation of ventricular cardiac muscle cell action potential [GO:0098911]	adherens junction [GO:0005912]; cytoplasm [GO:0005737]; cytoskeleton [GO:0005856]; fascia adherens [GO:0005916]	actin filament binding [GO:0051015]; beta-catenin binding [GO:0008013]; cadherin binding [GO:0045296]	TYQKLGK	6.96	0.919961	0.919961	0.245438	837.77	15.925	16.8671	0	16.1755	14.8227	17.0004	15.4655	16.3819	16.1084	16.8854	19.11	16.9027	0	0	16.0872	19.8639	12.4568	19.5708	19.143	18.1772	18.055	18.6709	16.8986	16.2895	16.4243	16.801	16.1232	16.4059	19.5696	17.5922	17.2818	17.2568
F6UKX3	F6UKX3_MACMU	Galectin	LGALS8	Macaca mulatta (Rhesus macaque)			carbohydrate binding [GO:0030246]	ADVAFHFNPR	3.74	1	1	1.61e-12	1174.62	0	0	0	0	0	0	0	0	0	0	0	0	0	0	0	0	13.2332	0	0	0	0	12.4651	0	0	0	0	15.293	0	0	0	12.0832	13.3889
F7HNZ9	F7HNZ9_MACMU	Charged multivesicular body protein 2A	CHMP2A	Macaca mulatta (Rhesus macaque)	endosome transport via multivesicular body sorting pathway [GO:0032509]; exit from mitosis [GO:0010458]; late endosome to vacuole transport [GO:0045324]; membrane invagination [GO:0010324]; midbody abscission [GO:0061952]; mitotic metaphase plate congression [GO:0007080]; negative regulation of cell death [GO:0060548]; negative regulation of centriole elongation [GO:1903723]; nuclear envelope rea…	chromatin [GO:0000785]; ESCRT III complex [GO:0000815]; membrane coat [GO:0030117]; multivesicular body [GO:0005771]; nuclear envelope [GO:0005635]	phosphatidylcholine binding [GO:0031210]; protein domain specific binding [GO:0019904]	AMGTMNR	15.67	1	1	0.223513	779.347	15.6651	15.3193	16.1551	15.1137	15.5417	13.472	0	17.3433	0	15.7843	15.0989	16.1115	13.9601	15.1337	13.0299	15.7223	14.8091	16.3425	15.8781	15.7699	14.8941	16.0383	17.2514	17.5316	14.7289	16.4379	15.4546	16.2769	17.5008	15.3503	15.8469	16.4525
I7GIB7	I7GIB7_MACFA	Macaca fascicularis brain cDNA clone: QflA-18681, similar to human protein phosphatase 3 (formerly 2B), catalytic subunit,alpha isoform (calcineurin A alpha) (PPP3CA), mRNA, RefSeq: NM_000944.2		Macaca fascicularis (Crab-eating macaque) (Cynomolgus monkey)	calcineurin-mediated signaling [GO:0097720]		calmodulin-dependent protein phosphatase activity [GO:0033192]; metal ion binding [GO:0046872]	ISERMPPR	6.56	1	1	0.0670839	999.347	0	0	0	0	0	0	0	0	0	0	0	0	0	0	0	0	0	0	0	0	17.97	15.3141	0	0	0	0	0	11.564	19.1359	0	0	15.5255
W6PDD9	W6PDD9_MACNE	MHC class II antigen (MHC class II protein)	Mane-DQB1	Macaca nemestrina (Pig-tailed macaque)	adaptive immune response [GO:0002250]; antigen processing and presentation of peptide or polysaccharide antigen via MHC class II [GO:0002504]	integral component of membrane [GO:0016021]; MHC class II protein complex [GO:0042613]		VRAIAR	4.88	1	1	0.205593	683.235	0	15.6587	17.0357	15.8384	15.5233	17.1051	16.1633	15.9996	16.6694	16.1751	15.8255	16.908	16.3348	0	14.9661	16.0485	17.3075	15.9993	16.5215	16.6733	16.9785	17.0888	17.2275	17.4163	16.8179	16.6022	16.6708	17.5832	16.563	0	16.0981	15.8278
A0A2K6B010	A0A2K6B010_MACNE	Uncharacterized protein	IRAK1	Macaca nemestrina (Pig-tailed macaque)	interleukin-1-mediated signaling pathway [GO:0070498]		ATP binding [GO:0005524]; protein serine/threonine kinase activity [GO:0004674]	GLPAPTPDAPCSAAALIVR	8.18	1	1	1.37e-12	1876.15	0	16.8039	0	12.0029	0	0	0	12.9762	0	0	0	0	0	0	0	0	13.5558	12.6743	0	15.8472	14.6474	10.9722	16.0354	13.9122	13.1158	0	0	13.75	0	0	0	10.4912
A0A5F7ZZC1	A0A5F7ZZC1_MACMU	Reverse transcriptase domain-containing protein		Macaca mulatta (Rhesus macaque)				KDEFS	9.4	1	1	0.321163	625.853	0	0	0	0	0	16.6718	0	18.6844	0	0	17.5027	0	0	0	0	0	16.7199	16.6275	16.7586	17.9678	18.7666	17.4464	17.2698	0	18.5785	17.7339	17.9126	0	0	0	0	0
A0A2K5WM71	A0A2K5WM71_MACFA	Uncharacterized protein	ZSCAN22	Macaca fascicularis (Crab-eating macaque) (Cynomolgus monkey)		nucleus [GO:0005634]		MAIPK	1.58	1	1	0.0392546	574.913	15.7202	0	21.463	19.4436	17.4038	16.9016	16.8597	16.4074	0	16.9774	13.8986	16.15	0	0	0	0	15.4828	16.0337	0	0	14.8009	0	14.5917	0	0	16.0366	0	0	0	0	0	0
I2CUM9	I2CUM9_MACMU	Schwannomin-interacting protein 1 isoform 1	SCHIP1	Macaca mulatta (Rhesus macaque)				EPGDVSAR	3.39	1	1	0.255632	830.865	15.0973	0	0	0	15.917	16.99	0	0	0	0	0	0	0	16.5213	0	0	16.0082	15.8837	0	16.6829	16.1141	17.1367	0	16.823	0	16.2068	0	16.4463	16.1957	15.6575	0	16.4853
A0A2K5TTZ9	A0A2K5TTZ9_MACFA	Beta-1,4-N-acetylgalactosaminyltransferase (EC 2.4.1.244)	B4GALNT3	Macaca fascicularis (Crab-eating macaque) (Cynomolgus monkey)		Golgi cisterna membrane [GO:0032580]; integral component of membrane [GO:0016021]	N-acetyl-beta-glucosaminyl-glycoprotein 4-beta-N-acetylgalactosaminyltransferase activity [GO:0033842]	GSPRAAR	7.43	0.00744247	0.00744247	0.251942	714.674	17.2693	19.1425	15.0377	14.9987	17.6428	17.4144	16.7138	17.7227	17.3375	17.1926	15.7025	16.6715	15.9249	16.6979	15.0199	16.4299	17.1762	18.2033	19.1884	16.703	19.5655	19.0585	15.9414	19.2381	17.5575	20.5313	16.9758	18.6373	18.243	15.7329	17.625	16.0941
A0A5F8A8Q0	A0A5F8A8Q0_MACMU	Uncharacterized protein		Macaca mulatta (Rhesus macaque)				HGGGR	3.63	0.432346	0.432346	0.184543	483.307	16.0315	15.4161	15.4347	15.3701	15.6224	15.089	15.1006	15.521	15.5869	16.8617	14.9007	15.424	16.2158	15.5826	15.7371	14.9782	16.1	15.6143	16.8727	15.7818	15.6619	14.9071	16.1115	18.827	15.834	15.4245	15.9262	16.4545	15.8213	16.1309	15.428	15.6168
F7BAF5	F7BAF5_MACMU	BRCA1-A complex subunit BRE (BRCA1/BRCA2-containing complex subunit 45) (BRISC and BRCA1-A complex member 2) (Brain and reproductive organ-expressed protein)	BABAM2	Macaca mulatta (Rhesus macaque)		BRCA1-A complex [GO:0070531]; BRISC complex [GO:0070552]; cytoplasm [GO:0005737]		NWPSSR	5.87	0.450991	0.450991	0.215831	746.616	15.6045	14.4087	16.541	15.2098	15.4948	16.2644	15.0657	16.3058	16.0341	15.6422	15.5771	15.9017	15.9894	0	15.2647	15.4981	16.2795	15.5769	16.6519	16.7236	16.652	16.9012	16.3406	16.2736	16.3096	15.4269	16.5089	16.0617	16.0501	15.2092	14.9157	15.7502
F7GRP4	F7GRP4_MACMU	Kinase suppressor of ras 2	KSR2	Macaca mulatta (Rhesus macaque)	calcium-mediated signaling [GO:0019722]; Ras protein signal transduction [GO:0007265]; signal transduction [GO:0007165]	cytoplasm [GO:0005737]; cytosol [GO:0005829]; plasma membrane [GO:0005886]	ATP binding [GO:0005524]; protein kinase activity [GO:0004672]	WSPQIPR	1.47	0.07834	0.07834	0.263493	881.947	18.7586	17.5139	17.3348	17.3095	17.2353	17.1441	17.5202	17.6763	18.6966	17.6285	17.3872	18.2087	18.2802	18.5147	0	17.337	18.1786	18.641	17.5576	18.432	18.9528	18.4023	18.3453	19.0895	18.0726	17.0223	18.7188	17.4343	18.3081	18.948	17.608	18.4044
G7NTU1	G7NTU1_MACFA	4HBT domain-containing protein	EGM_01087	Macaca fascicularis (Crab-eating macaque) (Cynomolgus monkey)				DPCGAK	7.77	0.573829	0.573829	0.203653	650.28	15.8054	14.9235	15.5351	16.5485	15.5022	15.3698	15.8027	15.7947	15.401	16.171	15.5229	15.8959	16.453	0	15.7977	15.5562	16.0435	16.2906	15.7366	16.0396	15.7955	16.1227	16.0662	17.2367	16.6492	15.586	16.4095	15.9283	16.3598	16.2063	15.4758	15.6528
X2CF87	X2CF87_9PRIM	5-hydroxytryptamine receptor 1A (Serotonin receptor 1A)	HTR1A	Macaca fuscata (Japanese macaque)	cell population proliferation [GO:0008283]; regulation of behavior [GO:0050795]; regulation of hormone secretion [GO:0046883]; vasoconstriction [GO:0042310]	dendrite [GO:0030425]; integral component of plasma membrane [GO:0005887]	G protein-coupled serotonin receptor activity [GO:0004993]	LGVESKAGGALCXNGAVR	6.47	1	1	0.317399	1757.23	0	0	15.1482	0	0	0	0	0	0	14.6764	17.4776	14.1541	0	0	0	0	16.4049	15.1871	15.9598	0	16.4754	15.5627	14.9239	0	0	0	15.4639	0	16.6546	16.0688	0	15.6212
H9YXV5	H9YXV5_MACMU	Jerky protein homolog isoform a	JRK	Macaca mulatta (Rhesus macaque)		nucleus [GO:0005634]	DNA binding [GO:0003677]	SGGEK	3.86	1	1	0.135909	475.154	15.5358	15.8386	14.6682	14.8542	0	15.045	0	0	0	14.3053	0	15.7648	16.1235	0	0	0	16.3847	0	17.7291	15.707	16.4203	0	15.5141	17.7291	14.3806	16.1892	15.3208	0	16.9578	0	16.3743	16.0608
A0A1D5QJ25	A0A1D5QJ25_MACMU	2'-5' oligoadenylate synthase (EC 2.7.7.84)	OAS3	Macaca mulatta (Rhesus macaque)	defense response to virus [GO:0051607]; innate immune response [GO:0045087]	cytoplasm [GO:0005737]	2'-5'-oligoadenylate synthetase activity [GO:0001730]; double-stranded RNA binding [GO:0003725]	RAEILDEMR	9.79	1	1	0.356312	1150.4	0	0	0	0	0	0	15.3267	0	0	0	0	16.6683	14.8195	0	0	0	0	0	15.786	17.9461	0	0	0	17.1633	17.0902	16.6361	0	16.2963	17.5102	15.6064	0	14.0199
A0A2K6D331	A0A2K6D331_MACNE	Uncharacterized protein	IFT172	Macaca nemestrina (Pig-tailed macaque)				YGSMGIGASKDTK	6.96	1	1	0.19916	1329.77	15.2362	13.1166	14.9956	14.2676	14.6122	14.685	0	14.4368	14.6429	14.3788	0	14.5907	0	13.8061	14.0505	14.5068	14.8853	13.4727	0	15.4335	15.1862	14.8645	17.0741	17.3943	15.4333	13.675	15.3406	14.4973	14.808	12.4938	15.3946	15.7138
A0A1D5R911	A0A1D5R911_MACMU	Protein RFT1 homolog	RFT1	Macaca mulatta (Rhesus macaque)	dolichol-linked oligosaccharide biosynthetic process [GO:0006488]	integral component of membrane [GO:0016021]		TDKMT	2.3	0.797303	0.797303	0.128023	612.665	0	0	0	0	0	0	16.4479	0	0	0	0	15.6286	0	0	0	0	17.1516	14.0042	0	17.181	14.8717	0	14.0543	0	7.05666	0	14.5684	0	13.75	0	0	16.7769
A0A2K5V634	A0A2K5V634_MACFA	Uncharacterized protein	CSMD3	Macaca fascicularis (Crab-eating macaque) (Cynomolgus monkey)		integral component of membrane [GO:0016021]		VVNCSDPGIPANSKR	1.43	1	1	2.52e-12	1613.61	0	0	12.9393	13.5263	0	0	0	14.3789	0	0	0	0	14.9835	0	0	12.6575	13.8861	14.7698	0	13.9022	14.9428	0	13.298	17.1133	13.4004	0	15.5866	15.2675	0	0	14.0012	13.4363
A0A2K5VH65	A0A2K5VH65_MACFA	Uncharacterized protein		Macaca fascicularis (Crab-eating macaque) (Cynomolgus monkey)				SEALVIR	4.93	0.79252	0.79252	0.216893	787.954	0	17.0657	0	0	0	0	0	0	0	0	14.1772	0	0	0	0	0	0	0	15.3051	0	16.2137	0	14.4127	0	13.8177	15.4036	13.101	0	13.7202	14.5548	0	15.4331
A0A2K6E3C4	A0A2K6E3C4_MACNE	Uncharacterized protein		Macaca nemestrina (Pig-tailed macaque)		integral component of membrane [GO:0016021]	G protein-coupled receptor activity [GO:0004930]; olfactory receptor activity [GO:0004984]	DLGSTEGQDSEMLF	9.06	0.0854969	0.0854969	0.017871	1545.17	12.89	0	0	0	0	0	0	0	15.6454	0	0	17.6948	0	12.9795	0	11.6211	13.6037	0	16.9129	14.7968	19.4225	17.7513	11.5287	16.384	0	0	0	0	16.1796	16.2258	14.0638	15.5704
C8KH90	C8KH90_MACFA	Major histocompatibility complex class I antigen A (Fragment)	Mafa-A	Macaca fascicularis (Crab-eating macaque) (Cynomolgus monkey)		integral component of membrane [GO:0016021]		MKTATQMAPVALR	4.79	0.870665	0.870665	0.178821	1429.65	12.915	13.887	15.3169	15.1783	12.333	0	14.3358	0	10.906	14.2918	13.7989	0	14.9326	11.7181	11.5817	0	14.4731	14.8121	15.7756	15.6359	15.3731	15.3588	0	15.6063	16.4105	12.6311	14.2576	0	15.066	0	14.53	15.4801
G7N249	G7N249_MACMU	Urokinase-type plasminogen activator (EC 3.4.21.73) (Urokinase-type plasminogen activator chain B) (Urokinase-type plasminogen activator long chain A) (Urokinase-type plasminogen activator short chain A)	EGK_19719	Macaca mulatta (Rhesus macaque)	plasminogen activation [GO:0031639]		serine-type endopeptidase activity [GO:0004252]	LKMTVVK	4.32	0.485749	0.485749	0.195785	835.161	20.172	18.0262	19.3081	19.0485	18.5132	17.4377	19.204	19.3279	19.4088	17.4098	0	18.6346	17.5102	19.0399	17.0491	18.1306	20.4981	19.2828	17.6367	0	0	0	17.3341	18.4214	0	17.1149	17.2253	17.9314	0	19.0541	0	17.0299
A0A2K5V5X9	A0A2K5V5X9_MACFA	Uncharacterized protein	CFAP44	Macaca fascicularis (Crab-eating macaque) (Cynomolgus monkey)	sperm axoneme assembly [GO:0007288]		peptidase activity [GO:0008233]	IPEHMR	3.52	1	1	0.036372	800.548	15.865	16.3119	16.0889	15.8377	15.174	16.1645	15.9972	16.3715	0	16.7806	16.284	16.5155	0	0	15.8215	15.8432	15.6815	16.3002	0	0	16.6849	0	0	0	0	16.0421	0	0	15.9807	0	14.5481	13.313
G7PFI1	G7PFI1_MACFA	Uncharacterized protein	EGM_01875	Macaca fascicularis (Crab-eating macaque) (Cynomolgus monkey)	regulation of ion transmembrane transport [GO:0034765]	voltage-gated potassium channel complex [GO:0008076]	voltage-gated potassium channel activity [GO:0005249]	AIPCAPLGSSR	2.15	0.00289985	0.00289985	0.0154209	1128.36	0	0	0	13.2258	0	0	0	0	0	0	0	0	0	9.61792	0	0	0	16.7981	0	0	0	0	0	15.9236	13.0154	0	16.5791	0	11.7585	10.8955	8.89357	13.7599
A0A2K5WS07	A0A2K5WS07_MACFA	Cholesteryl ester transfer protein (Lipid transfer protein I)	CETP	Macaca fascicularis (Crab-eating macaque) (Cynomolgus monkey)	cholesterol metabolic process [GO:0008203]; reverse cholesterol transport [GO:0043691]	high-density lipoprotein particle [GO:0034364]	cholesterol transfer activity [GO:0120020]; lipid binding [GO:0008289]	MPMFIQISHLSIASSR	1.87	1	1	0.159274	1836.25	14.7818	13.696	0	0	0	0	0	0	0	0	0	0	0	10.4826	13.5317	0	13.6285	0	12.0359	13.527	13.8452	15.4248	14.1199	0	0	0	11.8915	14.1272	13.4933	12.6248	0	13.9822
A0A2K6ARL4	A0A2K6ARL4_MACNE	Uncharacterized protein		Macaca nemestrina (Pig-tailed macaque)			RNA binding [GO:0003723]	VVCDENDSK	6.35	1	1	0.169113	1065.04	12.5119	0	0	10.806	14.8893	0	0	0	0	0	16.4031	0	0	0	0	0	16.8666	16.8153	17.5317	15.6736	0	16.9434	0	17.7776	0	0	16.8139	16.1204	0	0	15.9682	0
A0A2K6CFM8	A0A2K6CFM8_MACNE	Kinesin-like protein	KIFC1	Macaca nemestrina (Pig-tailed macaque)	microtubule-based movement [GO:0007018]; mitotic metaphase plate congression [GO:0007080]; mitotic spindle assembly [GO:0090307]	cytoplasm [GO:0005737]; microtubule [GO:0005874]	ATP binding [GO:0005524]; microtubule binding [GO:0008017]; microtubule motor activity [GO:0003777]	MAGGKKPSK	7.32	1	1	0.240754	919.042	0	16.8998	16.583	0	15.5402	15.7554	0	15.5892	0	15.0765	14.6503	0	14.6628	16.0895	0	16.6069	0	0	0	0	0	0	0	0	0	0	0	0	16.4759	16.0157	0	15.3031
G7MVL7	G7MVL7_MACMU	Uncharacterized protein	EGK_17017	Macaca mulatta (Rhesus macaque)		nucleus [GO:0005634]	DNA binding [GO:0003677]	GDHCRGGK	1.85	1	1	0.102144	885.758	0	0	13.4753	14.7553	15.0321	0	0	13.7085	0	0	0	0	14.0518	0	0	0	15.4431	0	0	16.4452	0	15.4863	0	16.8882	15.3049	13.1083	15.5412	14.4948	14.9589	0	0	18.0757
A0A2K5V2Y2	A0A2K5V2Y2_MACFA	Clathrin heavy chain	CLTCL1	Macaca fascicularis (Crab-eating macaque) (Cynomolgus monkey)	intracellular protein transport [GO:0006886]; vesicle-mediated transport [GO:0016192]	clathrin coat of coated pit [GO:0030132]; clathrin coat of trans-Golgi network vesicle [GO:0030130]; clathrin complex [GO:0071439]	clathrin light chain binding [GO:0032051]; structural molecule activity [GO:0005198]	ASSTR	3.88	0.959139	0.959139	0.234023	519.01	19.4454	19.3758	16.1888	16.1101	15.5477	16.114	16.5442	16.3419	16.9061	14.2237	17.8496	16.8983	0	16.4303	15.5041	16.415	16.6507	17.2379	19.8283	17.1294	16.4479	16.2176	16.762	16.387	16.6703	16.9328	17.002	17.0627	17.9137	16.4932	17.5809	17.3656
A0A2K5X1E0	A0A2K5X1E0_MACFA	Uncharacterized protein	TPCN1	Macaca fascicularis (Crab-eating macaque) (Cynomolgus monkey)		integral component of membrane [GO:0016021]	voltage-gated calcium channel activity [GO:0005245]	NQDSEVDGGITLEK	7.42	0.343263	0.343263	0.135639	1503.88	15.463	15.54	14.874	15.8044	0	15.1867	14.9424	15.2491	15.8517	16.1208	14.0609	14.737	0	15.1554	14.3633	13.5146	0	11.2666	15.3871	14.1682	0	14.7249	15.6973	15.9468	14.0449	0	14.5116	12.5842	0	0	0	0
A0A5F7ZM56	A0A5F7ZM56_MACMU	Uncharacterized protein	LOC106993192	Macaca mulatta (Rhesus macaque)				SPMER	13.31	0.823767	0.823767	0.28742	635.162	16.2087	17.1941	17.3637	16.5087	16.224	16.5358	16.3614	15.9817	16.4473	16.5326	16.4974	16.9739	16.9239	16.8296	16.9986	16.5776	16.9878	16.7654	17.0787	17.4551	17.1486	17.6365	17.0848	17.7389	16.9762	16.5398	16.783	16.9043	16.2406	16.7117	16.5642	16.9077
A0A5F8A192	A0A5F8A192_MACMU	D-2-hydroxyglutarate dehydrogenase	D2HGDH	Macaca mulatta (Rhesus macaque)			FAD binding [GO:0071949]; oxidoreductase activity [GO:0016491]	GQLVISFR	5.39	1	1	0.0250489	920.183	0	0	13.5789	0	0	0	0	0	0	13.5821	0	12.8618	0	0	15.8765	0	14.6727	14.3667	0	0	15.7647	0	0	14.9606	11.6433	14.8579	16.5106	14.6019	14.7417	0	0	15.1855
H9EP65	H9EP65_MACMU	Pumilio homolog 1 isoform 2	PUM1	Macaca mulatta (Rhesus macaque)			RNA binding [GO:0003723]	EEGDVMDK	7.77	0.674215	0.674215	0.101282	938.465	0	13.549	13.8315	14.3569	13.3777	14.4273	0	0	0	12.7647	0	0	13.6963	0	13.1396	15.3093	13.8415	14.6135	14.5431	14.8453	13.2578	12.672	15.0762	18.0118	13.4984	15.3366	14.228	13.6194	13.7148	0	14.9171	0
I0FRF4	I0FRF4_MACMU	DDB1 and CUL4 associated factor 8 like 1 (DDB1-and CUL4-associated factor 8-like protein 2)	DCAF8L1 DCAF8L2	Macaca mulatta (Rhesus macaque)		Cul4-RING E3 ubiquitin ligase complex [GO:0080008]; cytoplasm [GO:0005737]		GPAHK	6.56	0.715805	0.715805	0.244555	510.164	17.53	17.6667	17.9831	17.4342	17.6448	17.8213	17.8053	17.2686	17.9694	17.4763	17.7653	17.0891	17.8355	17.7477	17.3908	18.2315	17.1929	17.7613	17.4085	17.4166	17.6008	17.5644	17.3563	19.6094	17.2689	17.3148	17.1958	17.2377	17.0854	17.6959	17.4119	17.4406
I7G2J8	I7G2J8_MACFA	Macaca fascicularis brain cDNA clone: QmoA-11086, similar to human acyl-Coenzyme A dehydrogenase, short/branched chain(ACADSB), nuclear gene encoding mitochondrial protein, mRNA, RefSeq: NM_001609.2		Macaca fascicularis (Crab-eating macaque) (Cynomolgus monkey)			acyl-CoA dehydrogenase activity [GO:0003995]; flavin adenine dinucleotide binding [GO:0050660]	MMIKSSVK	3.64	0.524762	0.524762	0.209099	920.847	14.7249	16.2377	14.428	14.8181	14.8002	12.8608	0	14.266	14.8221	13.221	14.5558	15.7143	13.844	15.2367	14.7129	14.6754	14.2917	14.8159	15.9733	15.108	15.0611	10.3814	15.2077	19.4509	15.0446	15.0821	15.1973	15.4412	14.3762	16.4756	15.1213	15.8828
F7CGT5	F7CGT5_MACMU	Nebulette	NEBL	Macaca mulatta (Rhesus macaque)				ATPVSMTPEMER	9.03	1	1	0.101489	1364.21	15.9212	0	0	14.7058	0	0	0	0	0	12.7402	15.7752	0	16.8789	15.3881	0	0	14.3087	0	14.9257	0	0	16.6001	16.2708	17.6526	14.845	16.2692	16.0481	16.3623	16.7492	0	14.4721	15.9922
G7MYU2	G7MYU2_MACMU	Uncharacterized protein	EGK_18388	Macaca mulatta (Rhesus macaque)	mismatch repair [GO:0006298]	mismatch repair complex [GO:0032300]	ATPase activity [GO:0016887]; ATP binding [GO:0005524]; DNA topoisomerase activity [GO:0003916]; mismatched DNA binding [GO:0030983]	EDPGGPAAWR	8.2	0.342326	0.342326	0.255364	1054.07	0	0	0	15.3071	0	0	12.4409	0	0	0	0	15.7561	0	0	0	0	16.7792	0	0	15.981	13.3233	17.0187	0	18.1843	16.2682	0	13.4089	15.0004	0	13.8145	0	0
G7PLT3	G7PLT3_MACFA	CABIT domain-containing protein (Fragment)	EGM_04637	Macaca fascicularis (Crab-eating macaque) (Cynomolgus monkey)				LSPLGPPK	1.93	0.451756	0.451756	0.0319732	804.546	13.767	15.9199	14.775	16.1276	14.2351	14.5572	14.8808	16.2252	14.4146	14.1718	12.0593	16.2286	0	16.7577	14.0259	0	15.5615	14.7358	10.6037	0	0	14.1372	8.11853	15.0453	12.9436	14.7259	0	13.819	11.4317	0	13.7897	0
A0A2K5WMQ7	A0A2K5WMQ7_MACFA	Protein SDA1		Macaca fascicularis (Crab-eating macaque) (Cynomolgus monkey)	actin cytoskeleton organization [GO:0030036]; ribosomal large subunit biogenesis [GO:0042273]; ribosomal large subunit export from nucleus [GO:0000055]	nucleolus [GO:0005730]		IATAMK	9.92	1	1	0.176648	632.853	0	0	15.2435	15.0643	0	0	0	0	0	15.7334	0	0	0	0	0	0	15.7625	16.857	15.751	0	0	0	15.7883	19.6919	0	16.3273	0	0	16.048	16.9005	0	0
H9EVG4	H9EVG4_MACMU	Extended synaptotagmin-1 isoform 2	ESYT1	Macaca mulatta (Rhesus macaque)	endoplasmic reticulum-plasma membrane tethering [GO:0061817]; lipid transport [GO:0006869]	endoplasmic reticulum membrane [GO:0005789]; integral component of membrane [GO:0016021]; plasma membrane [GO:0005886]	lipid binding [GO:0008289]	AEDLPLRK	6.56	0.179503	0.179503	0.0676535	941.932	0	0	11.5082	0	0	0	15.015	0	0	0	0	15.1437	0	0	0	0	0	0	16.782	0	0	0	15.769	19.4317	0	0	0	15.9306	19.2217	17.7091	15.9298	15.235
A0A2K5UZA3	A0A2K5UZA3_MACFA	Nucleoporin Nup160	EGM_05651	Macaca fascicularis (Crab-eating macaque) (Cynomolgus monkey)	mRNA export from nucleus [GO:0006406]; nephron development [GO:0072006]	kinetochore [GO:0000776]; nuclear pore outer ring [GO:0031080]	structural constituent of nuclear pore [GO:0017056]	LLSTYLER	2.52	1	1	0.0609281	993.224	13.2873	12.5053	12.8457	0	0	0	0	0	0	0	15.1118	12.461	0	0	0	0	12.4205	12.1795	16.8979	12.3205	13.2054	15.1743	14.5036	14.5879	0	11.9706	0	14.0995	13.7989	13.2342	0	0
A0A5F8AJZ9	A0A5F8AJZ9_MACMU	Phosphatase and actin regulator	PHACTR4	Macaca mulatta (Rhesus macaque)		cytoplasm [GO:0005737]; lamellipodium [GO:0030027]	actin binding [GO:0003779]; protein phosphatase 1 binding [GO:0008157]; protein phosphatase inhibitor activity [GO:0004864]	FSYLNLSR	15.84	0.0654508	0.0654508	0.00614721	998.783	0	14.3341	14.9729	14.6999	15.3292	0	11.4634	13.5409	14.4845	14.5282	13.3931	12.7241	11.0166	0	13.0801	15.2583	14.4633	0	15.8187	16.5733	14.569	17.0047	15.4836	17.251	14.58	15.0265	13.155	15.5127	0	16.5871	14.519	13.5132
A0A1D5QM38	A0A1D5QM38_MACMU	Solute carrier family 25 member 21	SLC25A21	Macaca mulatta (Rhesus macaque)		integral component of membrane [GO:0016021]		LGEIQREIR	7.67	0.886735	0.886735	0.0815307	1114.26	0	0	16.1322	14.1481	14.435	0	0	15.1108	0	0	0	14.9768	0	16.6102	0	15.4808	15.8835	15.4209	0	16.3967	15.6615	16.3265	15.2431	17.0424	16.3048	0	12.119	13.9864	15.5365	0	15.663	15.2195
F6RYA9	F6RYA9_MACMU	EMAP like 5	EML5	Macaca mulatta (Rhesus macaque)			microtubule binding [GO:0008017]	RAALAPGSK	14.71	1	1	3.43e-13	869.844	14.0585	13.6677	0	0	15.1971	14.5108	14.4641	14.1021	15.1873	14.4698	15.2096	13.102	13.5864	13.5861	12.8267	0	0	13.9217	14.7198	0	0	0	0	0	0	14.6105	0	0	0	15.3272	8.57227	0
G7MFG3	G7MFG3_MACMU	Olfactory receptor	LOC114677618	Macaca mulatta (Rhesus macaque)		integral component of membrane [GO:0016021]; plasma membrane [GO:0005886]	G protein-coupled receptor activity [GO:0004930]; olfactory receptor activity [GO:0004984]	MLQDLLSK	9.07	1	1	0.166289	963.888	0	13.6669	13.828	13.8185	13.6636	0	0	0	0	0	0	15.3017	0	9.23373	9.62281	0	14.5945	0	0	15.1403	0	15.5433	15.0245	16.2705	13.9123	0	14.3912	14.8927	0	15.4046	14.7802	13.2177
H9ETR5	H9ETR5_MACMU	Ankyrin repeat and BTB/POZ domain-containing protein 2	ABTB2	Macaca mulatta (Rhesus macaque)			protein heterodimerization activity [GO:0046982]	LFYAHKVLLVTASNR	9.97	1	1	0.00598525	1732.05	0	14.1812	0	0	0	14.1745	0	11.6527	0	14.3999	0	13.3006	13.7801	13.5427	0	0	14.006	14.1271	11.2946	14.281	0	14.2931	13.8595	15.5974	0	14.3595	14.5879	13.809	0	14.2581	0	15.2987
A0A2K5WQT5	A0A2K5WQT5_MACFA	Uncharacterized protein	ZNF786	Macaca fascicularis (Crab-eating macaque) (Cynomolgus monkey)	regulation of transcription, DNA-templated [GO:0006355]	nucleus [GO:0005634]	metal ion binding [GO:0046872]; nucleic acid binding [GO:0003676]	GGTAGAMAEPPR	6.53	1	1	1.38e-12	1129.92	0	0	0	0	13.7589	0	0	0	0	0	0	0	0	0	0	0	13.1458	0	0	0	11.9926	14.9835	9.93007	0	0	0	0	0	12.0808	0	14.4263	8.38593
A0A2K5WRX2	A0A2K5WRX2_MACFA	Uncharacterized protein	CRHR2	Macaca fascicularis (Crab-eating macaque) (Cynomolgus monkey)	cell surface receptor signaling pathway [GO:0007166]	integral component of membrane [GO:0016021]; plasma membrane [GO:0005886]	G protein-coupled receptor activity [GO:0004930]	ASTTSETIQYRK	9.87	0.984951	0.984951	0.0905576	1384.08	0	0	15.2817	18.7053	0	0	0	0	0	0	13.9361	17.9772	0	0	0	0	16.4057	0	0	15.3374	15.0376	15.8594	15.5983	18.5469	14.236	0	14.3152	15.156	14.4948	0	13.6611	14.5609
A0A2K5VWN0	A0A2K5VWN0_MACFA	Coiled-coil domain-containing protein 138	CCDC138	Macaca fascicularis (Crab-eating macaque) (Cynomolgus monkey)				EQLLFR	9.42	1	1	0.0890054	804.662	15.7799	0	0	15.8312	0	0	0	0	0	0	0	0	0	0	0	0	17.0047	0	0	0	17.2282	0	0	16.4867	0	18.7632	15.5449	12.0049	17.4716	0	15.3455	0
F6YLT5	F6YLT5_MACMU	Growth hormone-inducible transmembrane protein	GHITM	Macaca mulatta (Rhesus macaque)		integral component of membrane [GO:0016021]; mitochondrion [GO:0005739]		NSITK	3.78	1	1	0.105408	561.692	0	16.4968	15.7391	15.5526	0	0	16.1685	14.3964	0	0	0	0	0	0	0	0	16.3913	15.5807	0	16.5674	16.2429	0	0	17.1922	18.1173	0	16.7606	15.1085	18.3856	0	0	16.8191
F7GPJ2	F7GPJ2_MACMU	La ribonucleoprotein 6, translational regulator (La-related protein 6 isoform 1)	LARP6	Macaca mulatta (Rhesus macaque)	positive regulation of collagen biosynthetic process [GO:0032967]; positive regulation of mRNA binding [GO:1902416]; positive regulation of translation [GO:0045727]; RNA processing [GO:0006396]	nucleus [GO:0005634]; polysome [GO:0005844]	mRNA 5'-UTR binding [GO:0048027]; myosin binding [GO:0017022]; RNA stem-loop binding [GO:0035613]; sequence-specific mRNA binding [GO:1990825]	GHSGTTASGGENER	16.48	1	1	0.426511	1361.23	15.98	0	0	15.5989	0	0	0	0	0	0	16.9145	14.8435	0	0	0	0	14.3458	0	13.0597	16.2869	0	0	16.2956	0	16.5135	15.0445	16.0093	15.4622	17.0604	16.252	15.0524	0
A0A0A1IV12	A0A0A1IV12_MACFA	MHC class II protein	Mafa-DQB1	Macaca fascicularis (Crab-eating macaque) (Cynomolgus monkey)	adaptive immune response [GO:0002250]; antigen processing and presentation of peptide or polysaccharide antigen via MHC class II [GO:0002504]	integral component of membrane [GO:0016021]; MHC class II protein complex [GO:0042613]		ASVDTVCK	14.18	0.0136328	0.0136328	0.213703	879.168	22.3955	23.0066	21.957	21.6492	21.7768	22.4851	22.9757	22.2463	21.8884	22.0893	23.0263	23.5328	21.0632	21.573	21.556	21.3494	22.4899	23.3917	22.2358	21.4957	23.8815	23.2044	23.7596	22.7974	23.2415	21.5369	23.2202	22.5311	22.1611	24.0078	23.1536	21.9526
A0A2K5UTY4	A0A2K5UTY4_MACFA	Uncharacterized protein	TEX29	Macaca fascicularis (Crab-eating macaque) (Cynomolgus monkey)		integral component of membrane [GO:0016021]		VASSSSK	11.81	1	1	0.161512	664.496	18.711	18.0912	18.5473	18.7157	18.1698	19.7317	17.0339	19.7267	18.5481	20.0373	18.6643	18.8215	20.6286	18.6525	19.5745	20.1099	18.2397	18.5698	18.3201	17.961	17.2558	19.9669	17.4679	18.4585	17.9895	19.3274	18.95	18.3399	17.895	19.2666	18.3648	0
A0A2K5VDE9	A0A2K5VDE9_MACFA	Uncharacterized protein	TMPRSS7	Macaca fascicularis (Crab-eating macaque) (Cynomolgus monkey)		integral component of membrane [GO:0016021]	serine-type endopeptidase activity [GO:0004252]	EITGFEGK	5.47	0.0376834	0.0376834	0.257432	879.143	18.4517	19.1184	18.0019	18.1944	17.8869	17.774	16.6558	17.4089	18.3397	17.5529	19.4917	18.8843	17.3818	17.6786	16.9847	18.3021	19.3133	18.3006	19.019	17.9027	19.9943	20.0667	19.9868	19.3003	19.1271	18.1839	16.3166	18.51	19.1783	17.8107	17.7827	18.4411
A0A2K5WKR9	A0A2K5WKR9_MACFA	Uncharacterized protein		Macaca fascicularis (Crab-eating macaque) (Cynomolgus monkey)	B cell receptor signaling pathway [GO:0050853]; regulation of I-kappaB kinase/NF-kappaB signaling [GO:0043122]; regulation of MAP kinase activity [GO:0043405]; regulation of NIK/NF-kappaB signaling [GO:1901222]; regulation of phosphatidylinositol 3-kinase signaling [GO:0014066]; regulation of release of sequestered calcium ion into cytosol [GO:0051279]; regulation of transcription by RNA polymera…	B cell receptor complex [GO:0019815]	protein kinase binding [GO:0019901]	ELGDSAGR	7.56	1	1	0.0455862	803.732	14.9077	15.9602	14.8959	15.0069	16.5542	16.0851	15.9609	14.29	14.5002	14.1615	13.8969	16.2877	14.9068	14.9767	0	0	0	14.6492	14.7024	0	0	0	0	18.4002	0	16.2598	15.1398	0	14.5847	0	0	0
A0A2K6AQ86	A0A2K6AQ86_MACNE	Uncharacterized protein	ETFBKMT	Macaca nemestrina (Pig-tailed macaque)	negative regulation of electron transfer activity [GO:1904733]; negative regulation of fatty acid beta-oxidation using acyl-CoA dehydrogenase [GO:1904736]; peptidyl-lysine trimethylation [GO:0018023]	mitochondrial matrix [GO:0005759]; protein-containing complex [GO:0032991]	heat shock protein binding [GO:0031072]; protein-lysine N-methyltransferase activity [GO:0016279]	APRNGCGLLLQAMR	1.88	1	1	0.0869003	1572.12	0	0	13.1594	14.2366	14.2051	14.3329	0	0	0	0	0	15.3279	0	10.7094	0	0	14.8575	11.0682	0	14.9186	14.4929	15.249	14.3494	15.9351	11.0434	0	14.7931	12.0233	0	0	14.1125	15.0245
F7HMP8	F7HMP8_MACMU	Discoidin, CUB and LCCL domain containing 2 (Discoidin, CUB and LCCL domain-containing protein 2)	DCBLD2	Macaca mulatta (Rhesus macaque)	negative regulation of cell growth [GO:0030308]; wound healing [GO:0042060]	cell surface [GO:0009986]; integral component of plasma membrane [GO:0005887]		GRAPK	4.6	1	1	0.254274	525.585	0	16.0987	16.3377	16.0122	0	0	16.3971	15.0075	15.8455	16.8085	16.1392	15.1655	16.4777	16.2174	16.0428	0	0	0	0	0	15.6724	15.3447	0	21.2442	0	0	15.8444	0	0	0	14.9507	16.2824
A0A2K5UVJ9	A0A2K5UVJ9_MACFA	Uncharacterized protein	TBC1D2B	Macaca fascicularis (Crab-eating macaque) (Cynomolgus monkey)		cytosol [GO:0005829]	GTPase activator activity [GO:0005096]	QWGNELK	6.16	1	1	0.176998	876.737	14.8375	15.3828	0	15.7287	16.0871	15.5454	12.3645	15.131	15.5496	15.8949	17.2979	15.5601	0	15.9958	15.2916	16.9923	15.9302	16.3649	14.7418	14.6288	0	0	15.8709	0	15.2464	0	14.9245	14.2226	0	14.2966	15.0149	0
G7NZ11	G7NZ11_MACFA	BTB domain-containing protein	KLHL6	Macaca fascicularis (Crab-eating macaque) (Cynomolgus monkey)	B cell receptor signaling pathway [GO:0050853]; germinal center formation [GO:0002467]			IYVVGGAMR	6.78	0.628927	0.628927	0.167827	966.82	13.4558	13.8287	15.3514	14.8279	13.249	12.7344	13.0813	13.0442	0	14.0899	0	12.9921	0	14.77	14.3724	0	14.946	15.7897	0	15.5429	0	0	15.2978	19.3693	14.9905	0	14.525	16.0738	14.3309	15.0936	14.9794	15.3861
A0A2K5UIT0	A0A2K5UIT0_MACFA	Uncharacterized protein	GCNT1	Macaca fascicularis (Crab-eating macaque) (Cynomolgus monkey)	cell adhesion molecule production [GO:0060352]; glycoprotein biosynthetic process [GO:0009101]; kidney morphogenesis [GO:0060993]; leukocyte tethering or rolling [GO:0050901]; tissue morphogenesis [GO:0048729]	Golgi cisterna [GO:0031985]; Golgi membrane [GO:0000139]; trans-Golgi network [GO:0005802]	transferase activity, transferring glycosyl groups [GO:0016757]	AIYMPQNFYCIHVDTK	3.53	1	1	3.66e-12	2016.37	0	0	13.8934	14.3265	12.2385	0	13.3374	14.214	0	0	11.6537	13.6515	12.2721	15.0172	12.708	0	13.7152	14.3475	14.2665	13.4649	0	13.4697	16.0065	14.6502	14.9699	13.6795	14.8759	13.5427	11.4028	14.2934	12.2517	12.9939
G7N2T2	G7N2T2_MACMU	Carboxypeptidase X, M14 family member 1 (Putative carboxypeptidase X1 isoform 1)	CPXM1	Macaca mulatta (Rhesus macaque)		extracellular space [GO:0005615]	metallocarboxypeptidase activity [GO:0004181]; zinc ion binding [GO:0008270]	LRELLAAGAK	10.86	0.390962	0.390962	0.195287	1037.28	0	0	16.9234	15.7747	16.4207	17.5013	18.3001	0	16.9027	0	0	17.7548	0	0	0	16.7121	18.0722	17.6732	18.1113	16.3782	18.8842	0	0	17.9682	17.1143	18.5657	0	18.2565	16.8777	18.7814	16.8451	16.1589
A0A2K5WWQ2	A0A2K5WWQ2_MACFA	Uncharacterized protein	MEFV	Macaca fascicularis (Crab-eating macaque) (Cynomolgus monkey)			zinc ion binding [GO:0008270]	AYDTR	6.68	1	1	0.190018	622.669	14.2426	18.5312	18.5302	16.9387	18.1539	16.291	16.132	18.5061	17.6388	17.85	20.514	18.9724	20.9172	18.7343	17.3226	17.0073	17.31	18.1801	17.7707	16.792	20.0424	0	15.2894	0	0	18.9586	0	0	18.5109	16.6905	16.8525	0
F6RVJ3	F6RVJ3_MACMU	ANK_REP_REGION domain-containing protein	LOC723080	Macaca mulatta (Rhesus macaque)				DLIIMLR	35.26	0.321876	0.321876	0.281677	888.007	21.0887	0	19.2916	18.9094	20.1593	20.2921	16.0946	16.9857	18.6167	18.6364	0	21.1331	13.2569	0	20.13	0	20.9262	20.354	21.7809	0	20.4023	21.0497	20.0443	20.5884	19.8025	19.8833	21.3505	0	19.9114	19.4088	20.819	20.278
A0A2K5X1D4	A0A2K5X1D4_MACFA	Kinesin-like protein	EGM_02194	Macaca fascicularis (Crab-eating macaque) (Cynomolgus monkey)	microtubule-based movement [GO:0007018]; mitotic spindle assembly [GO:0090307]	centrosome [GO:0005813]; cilium [GO:0005929]; cytoplasm [GO:0005737]; kinesin II complex [GO:0016939]; microtubule [GO:0005874]	ATP binding [GO:0005524]; intraciliary transport particle B binding [GO:0120170]; microtubule binding [GO:0008017]; microtubule motor activity [GO:0003777]; Rho GTPase binding [GO:0017048]	KMEDLR	6.82	0.0880667	0.0880667	0.268198	806.848	16.0266	14.2118	15.7985	0	14.8591	15.847	13.3817	0	14.7092	15.2184	0	16.0754	0	15.9069	16.3537	13.2652	16.14	15.2803	15.7613	16.408	18.05	16.6265	14.8906	16.8738	16.2126	18.4713	12.3886	16.1566	0	15.1089	15.7113	15.1151
A0A5F8AE34	A0A5F8AE34_MACMU	DUF3719 domain-containing protein	FAM149A	Macaca mulatta (Rhesus macaque)				VHNMCLNLFR	17.03	1	1	0.140213	1320.25	0	0	15.9787	0	8.37426	0	0	0	0	13.4245	0	9.9707	14.1263	0	13.966	10.9535	14.2335	16.5283	16.737	10.9754	17.6618	14.176	14.5121	0	0	13.7621	0	14.9193	19.2405	0	13.9693	0
G7MZH0	G7MZH0_MACMU	Uncharacterized protein (Fragment)	EGK_19002	Macaca mulatta (Rhesus macaque)				GGEADKR	2.11	0.759294	0.759294	0.158441	731.654	15.5501	0	15.0475	0	0	14.2443	14.8942	15.7662	13.5001	15.4347	0	13.3168	11.6884	0	15.3812	0	0	15.1748	16.1225	0	15.8324	16.166	0	16.3579	16.1536	14.7925	16.2303	16.5607	15.2586	16.3367	0	15.3821
A0A2K5TTD7	A0A2K5TTD7_MACFA	39S ribosomal protein L22, mitochondrial	EGM_15588	Macaca fascicularis (Crab-eating macaque) (Cynomolgus monkey)	translation [GO:0006412]	mitochondrial large ribosomal subunit [GO:0005762]	structural constituent of ribosome [GO:0003735]	GHFGIMER	1.22	0.85133	0.85133	0.144456	964.27	14.6812	14.0069	0	13.0523	0	14.7244	0	0	14.3438	0	0	14.9676	12.4224	14.6591	14.9693	0	14.4322	15.51	12.097	14.8178	15.8812	0	14.6249	14.8212	13.4527	16.0562	15.2021	0	15.2524	14.4077	13.8815	14.8149
A0A2K5V566	A0A2K5V566_MACFA	P/Homo B domain-containing protein	PCSK6	Macaca fascicularis (Crab-eating macaque) (Cynomolgus monkey)			serine-type endopeptidase activity [GO:0004252]	QGNVD	8.52	0.470983	0.470983	0.144175	532.351	17.0433	17.2	18.5145	17.3106	18.2858	18.4846	16.6066	17.92	17.999	21.8463	17.3192	17.733	20.2299	15.6884	0	18.8654	0	17.7293	0	0	0	19.3956	17.6725	17.519	16.9847	0	18.5755	0	0	18.4286	0	16.9422
A0A5F7ZUG4	A0A5F7ZUG4_MACMU	Reverse transcriptase domain-containing protein		Macaca mulatta (Rhesus macaque)				VSGYK	2.12	1	1	0.137776	554.145	0	0	0	14.9728	14.9617	14.5103	14.853	14.8688	15.6596	0	15.5524	15.5607	0	0	15.7567	0	15.8984	16.5941	0	16.0534	15.6425	14.1454	15.6044	16.358	15.1316	12.1136	16.1168	13.1845	16.6215	0	14.1464	16.9466
Q4R5G3	Q4R5G3_MACFA	Brain cDNA, clone: QnpA-12365, similar to human aldehyde dehydrogenase 1 family, member A1 (ALDH1A1),mRNA, RefSeq: NM_000689.3		Macaca fascicularis (Crab-eating macaque) (Cynomolgus monkey)		cytosol [GO:0005829]	aldehyde dehydrogenase (NAD+) activity [GO:0004029]	ADVDK	3.98	1	1	0.303827	545.537	17.1739	0	0	0	0	0	0	0	0	0	0	0	0	0	0	0	0	0	15.6857	17.3768	0	0	0	15.7307	15.9278	16.1912	0	0	17.0664	16.4627	0	0
A0A2K5UQY9	A0A2K5UQY9_MACFA	G_PROTEIN_RECEP_F1_2 domain-containing protein	LTB4R2	Macaca fascicularis (Crab-eating macaque) (Cynomolgus monkey)	keratinocyte migration [GO:0051546]	integral component of membrane [GO:0016021]; nucleoplasm [GO:0005654]; plasma membrane [GO:0005886]	leukotriene B4 receptor activity [GO:0001632]	SPALAR	6.38	0.24671	0.24671	0.144077	615.404	15.7037	16.8147	15.5606	16.4293	15.7103	16.0339	15.6296	15.5051	16.5015	16.3426	15.9381	16.7469	16.2427	16.3973	16.8154	15.6962	16.3874	16.0956	16.7168	17.4233	16.5811	15.7343	16.8327	19.8984	17.3837	16.6086	16.6705	17.0544	15.6628	16.4511	16.1576	16.0916
A0A2K5U345	A0A2K5U345_MACFA	Uncharacterized protein		Macaca fascicularis (Crab-eating macaque) (Cynomolgus monkey)				MSQALCQK	7.98	1	1	0.0964613	981.568	0	0	17.9085	15.8951	17.3545	0	15.8277	0	16.7808	0	0	17.4896	0	0	15.9219	16.1731	17.6891	0	0	0	0	0	0	0	0	0	0	0	11.8938	0	0	0
A0A5F8A3D7	A0A5F8A3D7_MACMU	Uncharacterized protein		Macaca mulatta (Rhesus macaque)				LAALISMVLLFR	9	1	1	1.15e-12	1362.27	0	0	0	0	17.227	0	0	14.5015	0	0	0	0	0	0	0	0	15.4002	14.7274	0	13.9063	0	0	0	17.5481	16.451	0	15.7904	0	0	18.1297	14.949	0
F7CD90	F7CD90_MACMU	Transmembrane protein 8A	PGAP6 TMEM8A	Macaca mulatta (Rhesus macaque)		integral component of membrane [GO:0016021]; plasma membrane [GO:0005886]		VSVRVCPNTPSMMR	5.23	1	1	1.15e-12	1665.75	0	0	10.9394	0	0	0	0	0	0	0	0	0	0	0	0	16.0481	0	15.7492	0	0	0	0	0	16.3726	14.9336	14.5111	13.9971	14.7578	15.1325	0	0	13.984
F7DDS8	F7DDS8_MACMU	Uncharacterized protein	LOC698672	Macaca mulatta (Rhesus macaque)	Golgi organization [GO:0007030]; spindle assembly [GO:0051225]	cis-Golgi network [GO:0005801]; Golgi apparatus [GO:0005794]; Golgi cis cisterna [GO:0000137]; Golgi cisterna membrane [GO:0032580]		LHDMHR	4.99	1	1	2.3e-13	823.859	0	0	13.1626	15.2116	0	0	0	0	0	0	0	0	0	0	0	0	14.473	14.6012	0	0	0	16.5807	13.7517	13.4947	0	0	15.1176	0	0	0	13.9741	14.1805
G7PZY7	G7PZY7_MACFA	Uncharacterized protein	EGM_12057	Macaca fascicularis (Crab-eating macaque) (Cynomolgus monkey)			copper ion binding [GO:0005507]	AHLQTHSDTK	7.4	1	1	0.115133	1138.29	0	0	0	14.2028	0	0	0	14.9711	0	0	0	0	0	0	14.3696	14.3996	15.4101	14.5223	14.1349	17.009	0	0	14.1938	21.3389	0	0	14.2542	14.4451	14.6255	15.0693	0	0
A0A1D5RAB3	A0A1D5RAB3_MACMU	U6 snRNA-associated Sm-like protein LSm4	LSM4	Macaca mulatta (Rhesus macaque)	mRNA splicing, via spliceosome [GO:0000398]; nuclear-transcribed mRNA catabolic process [GO:0000956]	spliceosomal complex [GO:0005681]	RNA binding [GO:0003723]	GGSPIPMGR	3.71	1	1	0.058745	886.146	15.4211	15.5207	16.5641	14.074	14.7813	13.8366	15.5609	15.6452	0	15.0274	12.4774	13.9943	0	14.514	13.7832	13.1965	10.6068	0	16.5117	14.9064	0	0	14.72	13.0656	14.0516	11.3463	0	0	12.6687	14.505	13.754	0
A0A2K5WQD1	A0A2K5WQD1_MACFA	Calponin-homology (CH) domain-containing protein		Macaca fascicularis (Crab-eating macaque) (Cynomolgus monkey)				SIMGIDSK	7.31	0.0951614	0.0951614	0.214012	866.868	17.0999	18.7615	16.1704	15.787	17.4807	16.5544	0	0	0	0	17.3168	18.0681	17.7146	0	16.095	16.601	17.5603	17.4519	17.5588	16.1066	0	19.4509	18.448	20.6283	18.0347	17.6102	16.9486	17.0091	18.3763	19.6365	17.367	0
A0A2K6C8W4	A0A2K6C8W4_MACNE	zf-CCCH_4 domain-containing protein	ZC3H18	Macaca nemestrina (Pig-tailed macaque)				DPSSLSHR	4.54	1	1	4.59e-13	899.523	0	0	0	11.6652	13.0396	15.025	0	14.0717	0	0	0	0	0	13.7706	0	0	0	12.3447	0	0	11.4108	14.5473	14.393	14.1156	11.3927	0	15.1062	15.2424	14.8924	0	14.6371	14.2528
G7PGC7	G7PGC7_MACFA	Elastin microfibril interface-located protein 3 (Fragment)	EGM_02079	Macaca fascicularis (Crab-eating macaque) (Cynomolgus monkey)				VQLLDKVHGLALGHEAHLQR	5.73	1	1	3.2e-12	2233.59	0	0	12.3805	0	12.5174	0	14.3473	0	0	0	0	0	0	14.1584	0	10.2091	15.3223	12.5998	0	15.0508	14.0453	12.7256	13.2242	13.8102	11.1011	0	13.616	13.5495	0	0	0	12.5616
G7PWA1	G7PWA1_MACFA	Galanin receptor type 1	EGM_08966	Macaca fascicularis (Crab-eating macaque) (Cynomolgus monkey)	negative regulation of adenylate cyclase activity [GO:0007194]; positive regulation of cytosolic calcium ion concentration [GO:0007204]	integral component of membrane [GO:0016021]; plasma membrane [GO:0005886]	galanin receptor activity [GO:0004966]	SKPGKPR	2.48	1	1	0.137583	770.688	14.0118	0	13.8481	14.9081	15.3859	0	0	0	0	0	0	0	0	0	0	15.5039	14.5876	16.1759	14.6821	12.7081	13.2714	15.0446	0	18.9125	16.1986	0	15.0421	0	15.9361	0	16.6175	0
F6T075	F6T075_MACMU	Zinc finger and SCAN domain containing 32	ZSCAN32	Macaca mulatta (Rhesus macaque)	regulation of transcription, DNA-templated [GO:0006355]	nucleus [GO:0005634]	DNA binding [GO:0003677]	GATQR	5.75	1	1	0.201865	530.558	0	0	0	0	0	0	0	15.8761	0	0	0	0	0	0	0	0	16.1078	0	17.7856	0	0	0	16.2218	17.2602	0	17.9095	0	0	21.036	0	0	0
F7H726	F7H726_MACMU	Transient receptor potential cation channel subfamily C member 3	TRPC3	Macaca mulatta (Rhesus macaque)		integral component of membrane [GO:0016021]	calcium channel activity [GO:0005262]	MTVMR	6.71	1	1	0.295668	652.331	0	17.0963	0	0	15.9152	17.7695	0	0	0	0	0	15.7127	16.9028	16.7342	0	0	0	0	0	0	0	0	0	0	0	15.5448	0	0	0	0	0	0
H9ESC5	H9ESC5_MACMU	BCL2-associated athanogene 6 (HLA-B-associated transcript 3) (Large proline-rich protein BAG6)	BAG6 BAT3	Macaca mulatta (Rhesus macaque)	apoptotic process [GO:0006915]; cell differentiation [GO:0030154]; chromatin organization [GO:0006325]; immune system process [GO:0002376]; spermatogenesis [GO:0007283]	cytosol [GO:0005829]; extracellular region [GO:0005576]; nucleus [GO:0005634]		GPPPAPEGGSR	22.01	1	1	0.178681	1022.24	0	0	18.1275	0	17.2573	17.8127	19.4097	21.6691	0	0	0	0	0	0	18.0091	0	16.7688	0	0	0	0	0	0	0	0	0	0	0	0	0	0	0
A0A5F8A9G4	A0A5F8A9G4_MACMU	Uncharacterized protein	WDFY2	Macaca mulatta (Rhesus macaque)	positive regulation of fat cell differentiation [GO:0045600]; positive regulation of protein phosphorylation [GO:0001934]	early endosome [GO:0005769]	metal ion binding [GO:0046872]	TARPGTPR	5.57	1	1	0.152209	856.549	15.3895	14.5607	14.8067	14.5252	15.3982	14.232	14.582	14.873	15.7029	14.691	15.2699	15.7706	14.9673	15.4523	14.9421	15.2452	0	14.7451	16.9494	0	15.8449	13.9577	14.2582	0	14.8095	14.2013	0	0	0	14.7938	15.3844	14.9851
F7DN38	F7DN38_MACMU	Catenin alpha 1	CTNNA1	Macaca mulatta (Rhesus macaque)	apical junction assembly [GO:0043297]; cellular protein localization [GO:0034613]; cellular response to indole-3-methanol [GO:0071681]; epithelial cell-cell adhesion [GO:0090136]; establishment or maintenance of cell polarity [GO:0007163]; negative regulation of cell motility [GO:2000146]; negative regulation of extrinsic apoptotic signaling pathway in absence of ligand [GO:2001240]; negative reg…	actin cytoskeleton [GO:0015629]; catenin complex [GO:0016342]; cytoplasm [GO:0005737]; flotillin complex [GO:0016600]; intercalated disc [GO:0014704]; intracellular membrane-bounded organelle [GO:0043231]; lamellipodium [GO:0030027]; zonula adherens [GO:0005915]	actin filament binding [GO:0051015]; beta-catenin binding [GO:0008013]; cadherin binding [GO:0045296]; gamma-catenin binding [GO:0045295]; identical protein binding [GO:0042802]; structural molecule activity [GO:0005198]; vinculin binding [GO:0017166]	MTAVQAGNINFK	3.53	1	1	0.183524	1293.42	17.0582	15.7868	17.1375	16.5259	15.5394	17.559	0	0	16.7708	0	0	0	0	13.4361	14.3481	0	16.6119	13.7749	0	0	0	0	0	0	0	0	0	0	15.8599	0	0	0
G7P6U4	G7P6U4_MACFA	Uncharacterized protein (Fragment)	EGM_15634	Macaca fascicularis (Crab-eating macaque) (Cynomolgus monkey)	cell adhesion [GO:0007155]; signal transduction [GO:0007165]	cell projection [GO:0042995]; integral component of plasma membrane [GO:0005887]	calcium ion binding [GO:0005509]	TGLPGNDDVATMPSGGKVPWSLK	4.97	0.463537	0.463537	1.83e-12	2342.3	0	0	0	0	0	0	12.5	0	0	0	0	0	0	0	0	8.48215	15.7059	0	16.0607	0	0	16.3836	13.4201	0	14.9737	0	14.7439	0	0	0	0	16.6346
I2CXI3	I2CXI3_MACMU	SWI/SNF complex subunit SMARCC2 isoform c (SWI/SNF related, matrix associated, actin dependent regulator of chromatin subfamily c member 2)	SMARCC2	Macaca mulatta (Rhesus macaque)		nBAF complex [GO:0071565]; npBAF complex [GO:0071564]; SWI/SNF complex [GO:0016514]		YIQAEPPTNK	4.93	1	1	0.248806	1160.97	13.6948	15.9939	0	15.5127	14.8681	17.1639	14.369	0	0	0	0	14.8965	0	15.5997	0	16.066	0	0	0	0	0	0	0	0	0	0	0	14.0107	0	0	15.587	14.9736
A0A2K6AXT1	A0A2K6AXT1_MACNE	Non-specific serine/threonine protein kinase (EC 2.7.11.1)	WNK2	Macaca nemestrina (Pig-tailed macaque)			ATP binding [GO:0005524]; protein serine/threonine kinase activity [GO:0004674]	SMPGYDR	5.53	1	1	0.14995	842.566	16.3848	12.9849	16.733	16.3377	0	0	0	16.9977	18.3322	15.983	15.7493	15.6918	16.2938	13.9561	15.9109	16.5793	16.5557	0	0	17.3274	16.9699	17.0418	16.8952	17.3149	16.6445	17.6825	15.7486	17.6114	18.2428	17.5231	15.0596	17.2231
H9FWH7	H9FWH7_MACMU	HEAT repeat-containing protein 1	HEATR1	Macaca mulatta (Rhesus macaque)	rRNA processing [GO:0006364]	nucleolus [GO:0005730]		TYKQVEK	1.73	0.451792	0.451792	0.172872	895.955	14.5353	15.7474	14.8229	15.7927	15.5558	16.2651	14.9361	15.4689	0	14.5932	14.9631	0	16.0082	15.4429	15.2761	15.5696	15.0776	14.7369	14.6724	0	14.9573	13.7786	15.0784	16.6701	14.922	14.5023	0	12.0043	15.1404	0	14.1633	14.1964
H9EQ17	H9EQ17_MACMU	Mesoderm induction early response protein 1	MIER1	Macaca mulatta (Rhesus macaque)	regulation of transcription, DNA-templated [GO:0006355]	nucleus [GO:0005634]; transcription repressor complex [GO:0017053]	histone deacetylase binding [GO:0042826]	VIIFLKDASR	2.6	1	1	0.064457	1161.88	0	13.2307	14.6645	13.3898	16.064	12.9151	13.1152	14.0539	15.7682	0	10.5078	0	12.0469	13.9831	14.0397	12.7804	12.9804	13.0097	0	14.793	0	0	13.8609	0	0	12.6656	12.3961	0	13.3503	0	0	0
A0A1D5Q7C6	A0A1D5Q7C6_MACMU	Uncharacterized protein	PWP2	Macaca mulatta (Rhesus macaque)		nucleolus [GO:0005730]		GAAVMK	5.3	1	1	0.131582	576.424	20.3182	18.8736	21.4482	19.0703	19.9462	21.2778	16.86	22.4865	19.6952	20.593	21.9105	21.3414	22.3409	21.2163	19.727	20.696	16.7235	20.8562	20.6994	17.6407	19.8569	21.2121	16.2013	18.0062	0	21.5873	19.835	19.7748	19.3136	20.9825	0	0
G8F4M2	G8F4M2_MACFA	Tetratricopeptide repeat protein 16	EGM_20487	Macaca fascicularis (Crab-eating macaque) (Cynomolgus monkey)				GMSSTSSK	8.87	0.486673	0.486673	0.129747	799.376	16.385	0	15.6204	15.5106	15.6783	15.468	16.5594	13.7159	15.5673	15.5824	15.8842	15.5209	15.8321	15.0316	15.6836	0	15.7625	15.76	16.8252	14.1246	0	15.7841	17.2707	15.9675	15.8166	15.8588	16.7268	15.7315	16.4964	16.9238	14.8765	16.3561
H9FYP5	H9FYP5_MACMU	Sodium/hydrogen exchanger	SLC9A1	Macaca mulatta (Rhesus macaque)	cardiac muscle cell differentiation [GO:0055007]; cellular response to acidic pH [GO:0071468]; cellular response to epinephrine stimulus [GO:0071872]; cellular sodium ion homeostasis [GO:0006883]; positive regulation of calcineurin-NFAT signaling cascade [GO:0070886]; positive regulation of calcium:sodium antiporter activity [GO:1903281]; positive regulation of cardiac muscle hypertrophy [GO:0010…	apical plasma membrane [GO:0016324]; cation-transporting ATPase complex [GO:0090533]; cytoplasm [GO:0005737]; integral component of plasma membrane [GO:0005887]; membrane raft [GO:0045121]; nucleoplasm [GO:0005654]; plasma membrane [GO:0005886]	calcium-dependent protein binding [GO:0048306]; potassium:proton antiporter activity [GO:0015386]; protein phosphatase 2B binding [GO:0030346]; sodium:proton antiporter activity [GO:0015385]	FRIVK	8.35	0.00105763	0.00105763	0.221123	661.608	15.5654	16.1908	0	15.8521	15.7889	16.6385	15.2809	15.919	16.7303	16.7427	16.4131	16.9083	0	15.6457	0	15.2729	16.7859	17.3841	15.4707	15.905	15.995	16.4004	16.1403	17.8972	16.3606	16.2016	16.1291	15.8851	16.4817	16.2498	17.3398	16.7618
A0A2K5UAT0	A0A2K5UAT0_MACFA	Cnd3 domain-containing protein	NCAPG	Macaca fascicularis (Crab-eating macaque) (Cynomolgus monkey)	cell division [GO:0051301]; mitotic chromosome condensation [GO:0007076]	condensin complex [GO:0000796]		TAALEKSK	3.26	1	1	0.255246	846.362	17.1272	17.9249	17.4874	16.3602	17.1237	0	17.1466	15.9616	16.8893	16.864	17.9102	17.8179	17.0437	0	16.7906	17.8244	16.6279	16.5655	16.8957	17.7363	18.1887	17.6905	18.8807	17.983	19.1313	17.8389	17.4857	17.5946	17.6944	18.1712	16.0707	18.4044
A0A2K5TZX9	A0A2K5TZX9_MACFA	Sphingomyelin phosphodiesterase (EC 3.1.4.12)	EGM_11878	Macaca fascicularis (Crab-eating macaque) (Cynomolgus monkey)	BMP signaling pathway [GO:0030509]; bone growth [GO:0098868]; bone mineralization [GO:0030282]; cellular response to hydrogen peroxide [GO:0070301]; cellular response to magnesium ion [GO:0071286]; cellular response to oxidised low-density lipoprotein particle stimulus [GO:0140052]; cellular response to peptide [GO:1901653]; cellular response to redox state [GO:0071461]; cellular response to tumo…	extracellular region [GO:0005576]; Golgi cis cisterna [GO:0000137]; integral component of membrane [GO:0016021]; plasma membrane [GO:0005886]	identical protein binding [GO:0042802]; neutral sphingomyelin phosphodiesterase activity [GO:0061751]	GALFLKVQVGSTPQDQR	4.31	1	1	0.152233	1844.53	15.6544	13.9827	14.4945	14.5006	13.5551	13.9037	12.8712	15.3307	14.9704	0	0	0	7.84937	14.0413	0	14.5106	14.2658	14.2534	16.0071	0	0	0	0	0	0	0	0	0	14.9393	0	0	0
A0A2K5TT87	A0A2K5TT87_MACFA	Uncharacterized protein	MARCKS	Macaca fascicularis (Crab-eating macaque) (Cynomolgus monkey)	actin crosslink formation [GO:0051764]; actin filament bundle assembly [GO:0051017]	actin filament bundle [GO:0032432]; cell cortex [GO:0005938]; centrosome [GO:0005813]; germinal vesicle [GO:0042585]; membrane [GO:0016020]	actin filament binding [GO:0051015]; calmodulin binding [GO:0005516]; identical protein binding [GO:0042802]; protein kinase C binding [GO:0005080]	VEEKK	8.39	0.683311	0.683311	0.179979	633.271	0	0	16.2877	0	0	0	0	0	0	0	15.4679	16.3321	0	15.9916	0	0	15.2619	11.8356	0	14.5221	0	14.1187	16.7253	0	16.7125	15.2205	16.7491	16.1282	16.0607	0	0	16.5791
A0A2K5VI16	A0A2K5VI16_MACFA	RRM domain-containing protein	RBM38	Macaca fascicularis (Crab-eating macaque) (Cynomolgus monkey)			RNA binding [GO:0003723]	SLQTG	4.95	0.429615	0.429615	0.316954	504.155	15.8296	17.0728	16.4685	16.8047	16.4613	16.7418	16.8409	16.6743	16.6203	16.4304	16.6551	16.7733	17.6728	17.4435	17.3276	17.6556	16.9955	16.9467	17.7346	17.8582	16.5943	17.6127	17.2125	17.949	16.5596	16.8527	16.855	16.8558	17.2245	16.8983	17.0757	17.6484
G7P4R1	G7P4R1_MACFA	Uncharacterized protein	EGM_13643	Macaca fascicularis (Crab-eating macaque) (Cynomolgus monkey)				GCFAK	4.06	0.939363	0.939363	0.337341	582.06	16.0641	16.1862	16.1478	15.4058	16.3429	16.0026	15.2215	15.8631	16.9288	16.5691	0	15.6634	15.9485	16.6699	15.6956	15.988	16.4454	15.8875	16.1672	16.3666	16.2685	15.7085	16.4966	19.0593	16.697	16.4328	15.957	16.3901	16.6078	16.9852	15.9442	16.4943
H9YX56	H9YX56_MACMU	Src-like-adapter isoform c	SLA	Macaca mulatta (Rhesus macaque)	regulation of signal transduction [GO:0009966]	cytoplasm [GO:0005737]		EMGNSMK	8.47	0.862082	0.862082	0.101154	796.601	19.4916	20.8869	20.7531	20.4424	18.0944	22.3658	19.5372	21.7382	19.5021	22.4525	18.789	20.4152	20.9033	19.0954	18.9026	19.445	19.056	18.1625	19.3107	19.3162	18.1686	21.7765	18.7595	19.7567	19.1526	19.6824	19.659	18.54	19.3544	20.0491	18.6538	17.0695
A0A2K6CXY4	A0A2K6CXY4_MACNE	PAS domain-containing protein	PER1	Macaca nemestrina (Pig-tailed macaque)	circadian regulation of gene expression [GO:0032922]; circadian regulation of translation [GO:0097167]; entrainment of circadian clock by photoperiod [GO:0043153]; histone H3 acetylation [GO:0043966]; histone H3 deacetylation [GO:0070932]; histone H4 acetylation [GO:0043967]; negative regulation of glucocorticoid receptor signaling pathway [GO:2000323]; negative regulation of transcription by RNA…	cytosol [GO:0005829]; nucleoplasm [GO:0005654]	chromatin DNA binding [GO:0031490]; E-box binding [GO:0070888]; kinase binding [GO:0019900]; transcription factor binding [GO:0008134]; ubiquitin protein ligase binding [GO:0031625]	AGAAAGR	4.5	1	1	0.124191	569.53	0	0	17.948	17.5265	10.4762	17.9864	21.7934	15.3499	14.891	16.5209	19.5289	0	17.5503	21.5658	17.656	0	15.6967	0	0	13.4123	0	0	20.9072	0	0	0	0	0	16.2326	17.6627	0	17.1316
A0A2K5X4Q2	A0A2K5X4Q2_MACFA	P/Homo B domain-containing protein	PCSK5	Macaca fascicularis (Crab-eating macaque) (Cynomolgus monkey)	anterior/posterior pattern specification [GO:0009952]; cardiac septum development [GO:0003279]; coronary vasculature development [GO:0060976]; cytokine precursor processing [GO:0140447]; determination of left/right symmetry [GO:0007368]; embryo implantation [GO:0007566]; embryonic digestive tract development [GO:0048566]; embryonic skeletal system development [GO:0048706]; kidney development [GO:…	extracellular space [GO:0005615]; Golgi apparatus [GO:0005794]; integral component of membrane [GO:0016021]	peptide binding [GO:0042277]; serine-type endopeptidase activity [GO:0004252]	FFFLLRSK	6.88	1	1	0.131309	1054.71	15.1202	0	15.6238	14.0373	13.8627	12.7586	14.0184	0	14.5844	12.3217	0	13.9392	0	0	0	0	15.7562	13.5021	15.0101	14.129	0	15.4542	15.8996	17.241	15.3634	13.5675	16.8805	12.1021	16.143	0	0	14.2341
A0A2K6BRW7	A0A2K6BRW7_MACNE	Uncharacterized protein		Macaca nemestrina (Pig-tailed macaque)		integral component of membrane [GO:0016021]		TLKCLVPILFR	15.07	1	1	0.448162	1361.56	0	0	0	0	16.5188	0	0	16.3771	0	0	0	0	0	0	15.8963	16.6982	16.2244	16.5737	0	18.8307	17.0964	16.0479	0	14.0421	17.2121	15.8667	0	0	19.257	0	0	18.1862
A0A1D5Q3Q9	A0A1D5Q3Q9_MACMU	Uncharacterized protein	TNXB	Macaca mulatta (Rhesus macaque)	collagen fibril organization [GO:0030199]	collagen-containing extracellular matrix [GO:0062023]		GCSQRGR	3.53	1	1	0	820.503	15.7024	15.8159	0	0	14.7051	0	0	0	13.9864	15.9296	0	16.3166	0	0	0	14.3378	0	0	0	0	0	16.8158	0	0	0	0	0	0	0	0	0	0
A0A2K5VE17	A0A2K5VE17_MACFA	Uncharacterized protein		Macaca fascicularis (Crab-eating macaque) (Cynomolgus monkey)	microtubule anchoring [GO:0034453]	centrosome [GO:0005813]	microtubule binding [GO:0008017]	AVLAMLVEK	7.56	0.164236	0.164236	0.183109	972.97	0	0	16.834	16.8229	0	0	0	0	0	0	0	0	0	0	0	0	16.0065	0	0	16.0372	17.8402	0	16.9322	18.2675	0	17.755	0	0	16.4847	15.4387	0	0
A0A1D5Q9C1	A0A1D5Q9C1_MACMU	Ankyrin repeat domain 44	ANKRD44	Macaca mulatta (Rhesus macaque)				DGKSPLHMTAVHGR	8.11	1	1	0.157034	1506.81	12.8853	0	14.9795	15.4553	0	0	0	0	0	0	13.9805	0	15.4919	0	0	0	15.7981	13.6615	0	0	14.5972	14.9764	13.5967	15.8203	0	15.8729	15.0763	0	16.7165	15.3908	0	14.4762
G7NAG9	G7NAG9_MACMU	Uncharacterized protein	EGK_05497	Macaca mulatta (Rhesus macaque)	cell adhesion [GO:0007155]; negative regulation of Arp2/3 complex-mediated actin nucleation [GO:0034316]; regulation of neuron migration [GO:2001222]; regulation of neuron projection development [GO:0010975]	cytoplasm [GO:0005737]; cytoskeleton [GO:0005856]	actin filament binding [GO:0051015]; cadherin binding [GO:0045296]	GPSGK	9.01	1	1	0.30324	445.504	15.7058	16.3201	15.7451	16.5115	15.8321	16.7653	15.3454	0	15.696	17.5867	15.768	0	16.1827	16.6689	16.1853	17.1054	16.2751	0	15.9292	0	15.42	15.7141	15.4373	0	15.3831	15.6728	15.9937	16.5035	14.8013	15.9644	15.1952	0
G7NVN3	G7NVN3_MACFA	ELAV-like protein	EGM_00635	Macaca fascicularis (Crab-eating macaque) (Cynomolgus monkey)		ribonucleoprotein complex [GO:1990904]	RNA binding [GO:0003723]	RVLQVSFK	7.52	0.528924	0.528924	0.249308	977.943	14.1197	0	0	15.676	14.3681	14.3506	0	17.0797	16.2705	16.1401	15.0158	0	15.0335	16.0475	16.008	12.1212	16.3243	15.7138	15.2225	15.8496	15.8987	17.2182	16.8956	16.2608	14.7295	15.9424	17.3879	16.4118	0	0	16.2245	16.7579
G7N719	G7N719_MACMU	Cytokeratin-75	EGK_03676	Macaca mulatta (Rhesus macaque)		keratin filament [GO:0045095]		SLYNLGGAK	3.53	0.887034	0.887034	0.218119	921.767	0	15.269	16.3233	12.9299	0	18.6284	16.7425	0	12.0273	16.5157	14.9896	15.929	0	14.2711	0	14.9113	14.4187	16.3549	15.6058	14.0625	15.6302	14.2317	16.5505	16.9521	16.2099	15.7092	15.773	15.8631	17.0895	16.4471	16.8286	16.2738
Q0GBW6	Q0GBW6_MACMU	RNA helicase (EC 3.6.4.13)	KCNH7	Macaca mulatta (Rhesus macaque)	defense response to virus [GO:0051607]; innate immune response [GO:0045087]; positive regulation of interferon-beta production [GO:0032728]; positive regulation of interleukin-6 production [GO:0032755]; response to virus [GO:0009615]	cytoplasm [GO:0005737]	ATP binding [GO:0005524]; DNA binding [GO:0003677]; double-stranded RNA binding [GO:0003725]; RNA helicase activity [GO:0003724]; single-stranded RNA binding [GO:0003727]; zinc ion binding [GO:0008270]	KASEPGK	10.56	0.369258	0.369258	0.277717	717.08	0	15.6235	15.6413	15.8126	14.8784	0	0	15.3682	15.2583	0	0	15.1989	16.7206	15.9926	15.0549	15.9748	16.1389	16.5571	16.3885	14.3105	16.2535	13.3651	15.3833	16.8925	16.2669	15.8624	15.4929	15.6236	15.6756	15.3336	14.8713	16.2892
A0A1D5RGC1	A0A1D5RGC1_MACMU	Protein phosphatase methylesterase 1 (PME-1) (EC 3.1.1.-)	PPME1	Macaca mulatta (Rhesus macaque)	protein demethylation [GO:0006482]		protein methylesterase activity [GO:0051723]	DLTIGQMQGK	6.09	0.453428	0.453428	0.134774	1104.56	0	0	15.0104	16.6646	17.6546	16.9068	0	0	0	0	0	13.3826	0	16.0423	0	0	17.0472	17.1344	17.7434	0	17.5196	17.7268	0	17.0139	14.3242	0	12.3396	0	17.182	17.0964	17.6133	0
A0A2K6BMZ4	A0A2K6BMZ4_MACNE	Fork-head domain-containing protein	FOXN3	Macaca nemestrina (Pig-tailed macaque)		nucleus [GO:0005634]	DNA-binding transcription factor activity [GO:0003700]; sequence-specific DNA binding [GO:0043565]	VLSRGLFPGVRPLPITPIGVTAAMR	9.69	1	1	1.38e-12	2635.18	0	0	16.0049	15.0391	16.6756	16.3266	13.239	0	0	14.6339	0	0	0	16.4753	0	0	0	0	0	16.8347	17.0909	18.0124	0	19.1235	17.5809	16.6894	15.6828	16.6842	0	0	16.6821	16.8572
H9Z438	H9Z438_MACMU	RNA-binding protein 7	RBM7	Macaca mulatta (Rhesus macaque)		nucleus [GO:0005634]	RNA binding [GO:0003723]	QMSYGGK	2.34	1	1	0.164183	785.408	16.7548	0	16.8345	0	15.4363	16.3059	14.8316	13.2101	16.9538	0	15.3021	16.4859	15.1669	13.654	0	16.0584	0	15.4518	16.2455	0	15.328	0	0	0	0	16.3459	0	15.3495	0	0	0	0
A0A1D5R0D4	A0A1D5R0D4_MACMU	UBC core domain-containing protein	UBE2F	Macaca mulatta (Rhesus macaque)				FQFETEVPDAYNMVFTER	6.12	0.862339	0.862339	1.37e-12	2238.44	0	11.7383	9.45363	13.1982	11.6003	13.5675	13.6452	11.9998	9.42768	12.4055	11.0507	11.6217	12.5575	0	12.3154	9.48243	12.1951	10.843	8.84325	14.3132	13.8462	11.8103	18.2656	14.393	14.1867	12.2276	13.4623	0	12.7602	12.2914	14.1323	13.9387
A0A2K5TYG4	A0A2K5TYG4_MACFA	Vacuolar ATPase assembly integral membrane protein VMA21	VMA21	Macaca fascicularis (Crab-eating macaque) (Cynomolgus monkey)	vacuolar proton-transporting V-type ATPase complex assembly [GO:0070072]	endoplasmic reticulum-Golgi intermediate compartment membrane [GO:0033116]; endoplasmic reticulum membrane [GO:0005789]; ER to Golgi transport vesicle membrane [GO:0012507]; integral component of membrane [GO:0016021]; lysosome [GO:0005764]		TPRSHR	6.86	1	1	0.0935672	754.697	0	0	0	16.192	15.668	0	0	0	0	0	0	0	14.5406	0	0	0	16.6736	16.4239	0	0	16.4166	15.136	14.2863	0	16.909	0	0	0	14.733	0	12.1652	15.7895
A0A2K6DM03	A0A2K6DM03_MACNE	S5 DRBM domain-containing protein		Macaca nemestrina (Pig-tailed macaque)	translation [GO:0006412]	ribonucleoprotein complex [GO:1990904]; ribosome [GO:0005840]	RNA binding [GO:0003723]; structural constituent of ribosome [GO:0003735]	GLFHGLSR	12.94	1	1	0.180547	885.794	16.3908	16.3772	15.7602	14.9692	16.4446	16.1831	15.5356	0	16.6148	16.5101	16.3005	16.3529	0	16.4968	16.2365	15.1705	16.2175	16.2198	15.5048	17.2865	17.1074	0	17.0045	16.6878	15.8149	16.4647	16.6392	16.4989	16.6634	16.8827	15.7983	17.1957
A0A5F8A195	A0A5F8A195_MACMU	Uncharacterized protein	SYNE2	Macaca mulatta (Rhesus macaque)		integral component of membrane [GO:0016021]; meiotic nuclear membrane microtubule tethering complex [GO:0034993]; nuclear outer membrane [GO:0005640]	actin filament binding [GO:0051015]	YTNGPPPT	6.16	0.183833	0.183833	0.281313	845.945	0	16.3622	15.189	15.9904	14.7054	16.0854	15.9795	16.6843	17.3274	15.793	16.6147	17.2456	16.0639	16.6874	16.8069	15.6124	13.5865	16.5566	15.2133	14.6475	0	15.5386	15.3961	17.0795	16.6021	16.5886	15.2961	15.6221	15.0055	0	14.4716	15.7016
F7HJR6	F7HJR6_MACMU	Coiled-coil domain containing 92 (Coiled-coil domain-containing protein 92)	CCDC92	Macaca mulatta (Rhesus macaque)		centriole [GO:0005814]		SSEQTGDGTSRSSELK	2.24	1	1	0.183217	1667.72	0	16.2379	0	0	0	0	0	0	0	0	0	16.7615	14.676	0	0	0	0	0	0	15.7677	16.7257	12.7513	16.397	15.9147	17.0499	0	16.4233	0	18.8062	0	0	16.5911
H9FIT5	H9FIT5_MACMU	Leucine-rich repeat and calponin homology domain-containing protein 2 isoform 1 (Fragment)	LRCH2	Macaca mulatta (Rhesus macaque)				DLMELD	8.3	0.978792	0.978792	0.154763	736.613	0	15.1341	15.9048	15.1331	15.0785	14.8428	16.3489	15.856	14.4864	15.305	14.6981	15.8621	15.1864	15.1926	16.1121	0	15.0684	15.2066	16.9824	16.7124	0	16.474	15.4778	17.2162	15.7568	15.6618	14.8721	15.9733	15.9525	16.7904	15.8694	15.7581
A0A2K6BUQ3	A0A2K6BUQ3_MACNE	ANK_REP_REGION domain-containing protein	CDKN2C	Macaca nemestrina (Pig-tailed macaque)	cell cycle arrest [GO:0007050]; G1/S transition of mitotic cell cycle [GO:0000082]; negative regulation of cell growth [GO:0030308]; negative regulation of cell population proliferation [GO:0008285]	cytoplasm [GO:0005737]; nucleus [GO:0005634]	cyclin-dependent protein serine/threonine kinase inhibitor activity [GO:0004861]; protein kinase binding [GO:0019901]	HTASNVGHR	2.09	1	1	0.103913	977.58	13.2061	0	15.7872	0	13.1911	16.0139	16.9161	15.2142	13.0289	16.0939	0	0	0	15.4066	15.5744	13.8448	0	12.0995	0	0	12.2132	0	0	0	14.4969	10.4157	14.5462	0	13.5574	0	14.5802	0
G7NZ48	G7NZ48_MACFA	Peptidyl-prolyl cis-trans isomerase (PPIase) (EC 5.2.1.8)	EGM_10249	Macaca fascicularis (Crab-eating macaque) (Cynomolgus monkey)	protein folding [GO:0006457]		peptidyl-prolyl cis-trans isomerase activity [GO:0003755]	DGKTSK	13.89	1	1	0.336654	636.807	16.5169	17.2043	0	0	14.7751	16.8806	15.9987	0	16.6935	16.4376	16.993	0	16.7142	17.5674	18.0146	17.4824	0	17.2114	0	0	15.7266	15.6145	15.673	0	16.4839	0	0	0	0	16.4772	17.0054	0
Q9N0D5	Q9N0D5_MACFA	Unnamed protein product		Macaca fascicularis (Crab-eating macaque) (Cynomolgus monkey)				IWEFTAL	9.71	1	1	0.220207	880.19	0	15.8907	14.6707	0	16.467	16.1332	15.998	15.4723	14.6263	13.2483	15.0969	0	16.6016	15.7514	16.3638	15.8312	0	0	0	0	0	16.5031	0	0	17.1301	13.251	12.5943	15.0392	0	0	16.2174	0
F6QFM0	F6QFM0_MACMU	Low density lipoprotein receptor	LDLR	Macaca mulatta (Rhesus macaque)	endocytosis [GO:0006897]	integral component of membrane [GO:0016021]	calcium ion binding [GO:0005509]	LMVSSK	9.81	1	1	2.29e-13	662.493	0	0	14.889	0	0	0	0	0	0	0	0	0	0	0	0	0	16.1958	16.4698	0	16.8263	0	0	0	0	16.0225	0	15.1668	0	0	0	0	14.2664
F6QGQ7	F6QGQ7_MACMU	TBC1 domain family member 19	TBC1D19	Macaca mulatta (Rhesus macaque)				EPLVYMR	15.1	1	1	0.142307	924.063	14.2061	0	12.8336	0	12.9298	12.1576	13.8883	0	0	13.6315	0	14.3039	0	14.9459	14.4499	14.7962	15.0842	0	0	16.2335	14.5947	15.6663	0	15.9303	14.6752	15.227	15.4433	14.2582	14.7975	0	14.9385	12.2217
F7H5E4	F7H5E4_MACMU	AT-hook transcription factor	AKNA	Macaca mulatta (Rhesus macaque)	epithelial to mesenchymal transition [GO:0001837]; neuroblast delamination [GO:0060234]; neuroblast division in subventricular zone [GO:0021849]; regulation of inflammatory response [GO:0050727]	centriole [GO:0005814]; centrosome [GO:0005813]; cytosol [GO:0005829]; fibrillar center [GO:0001650]; microtubule [GO:0005874]; nucleoplasm [GO:0005654]	DNA-binding transcription activator activity, RNA polymerase II-specific [GO:0001228]; RNA polymerase II cis-regulatory region sequence-specific DNA binding [GO:0000978]	SSSVPR	7.03	1	1	0.323943	632.722	0	0	0	0	0	0	0	16.2228	0	0	0	0	0	0	0	0	0	0	16.4029	16.6145	0	0	17.0397	17.4027	0	15.5951	0	0	0	0	16.8539	0
G7P0P6	G7P0P6_MACFA	PX domain-containing protein	EGM_12677	Macaca fascicularis (Crab-eating macaque) (Cynomolgus monkey)	intracellular protein transport [GO:0006886]	endosome [GO:0005768]; membrane [GO:0016020]	phosphatidylinositol binding [GO:0035091]	SLASAR	2.17	1	1	0.0800005	607.592	0	0	0	0	0	0	0	0	0	0	15.0829	0	0	0	0	0	16.1513	0	0	0	16.038	0	16.2259	16.5338	0	0	0	0	0	15.1187	14.5465	0
A0A2K6DT99	A0A2K6DT99_MACNE	Junctophilin	JPH1	Macaca nemestrina (Pig-tailed macaque)	muscle organ development [GO:0007517]	integral component of membrane [GO:0016021]; junctional membrane complex [GO:0030314]; junctional sarcoplasmic reticulum membrane [GO:0014701]; nucleoplasm [GO:0005654]; plasma membrane [GO:0005886]; Z disc [GO:0030018]	structural constituent of muscle [GO:0008307]	GGLFR	7.95	1	1	2.38e-06	549.317	0	15.4239	0	15.465	0	0	0	0	0	0	0	0	0	0	0	15.1553	15.7187	0	0	16.3321	15.9885	15.8717	0	0	0	0	15.8283	15.1315	16.3137	15.879	0	0
A0A5F7ZNG4	A0A5F7ZNG4_MACMU	Uncharacterized protein		Macaca mulatta (Rhesus macaque)				RDVVSPC	5.28	1	1	0.0644651	831.757	16.4914	16.3451	14.7598	16.2685	0	16.3251	0	0	0	14.7986	16.3745	0	0	14.8011	16.5274	0	0	0	0	16.4819	0	0	0	0	0	0	0	17.2871	0	0	0	0
G7P8P6	G7P8P6_MACFA	Sulfatase domain-containing protein	EGM_15550	Macaca fascicularis (Crab-eating macaque) (Cynomolgus monkey)			sulfuric ester hydrolase activity [GO:0008484]	LENYYIQPICTPSR	10.39	1	1	6.9e-13	1753.44	0	0	0	10.5662	14.9653	0	0	0	0	0	0	0	0	15.1365	0	0	0	15.0691	0	0	0	16.0241	15.3494	0	0	0	15.5244	15.6266	14.2583	0	16.2272	15.7079
H9EUF3	H9EUF3_MACMU	Liprin-alpha-1 isoform a	PPFIA1	Macaca mulatta (Rhesus macaque)				AELDQMR	6.41	1	1	0.0933772	878.094	15.5851	17.0411	15.9644	0	12.2883	0	0	16.2827	0	0	0	16.2666	0	16.1672	0	16.3512	0	0	0	9.91767	0	15.8102	0	0	0	0	0	0	14.736	0	0	0
H9ZAI7	H9ZAI7_MACMU	Uncharacterized protein	FAM208B	Macaca mulatta (Rhesus macaque)				ISEASILHPAPRSR	9.57	1	1	0.0188227	1534.13	0	0	15.5903	15.3912	0	0	0	0	0	0	0	0	0	0	0	0	14.6775	0	0	13.1961	12.598	12.9417	0	16.4801	14.2485	0	11.9877	0	14.3754	0	0	15.0386
F7EAE0	F7EAE0_MACMU	E2F transcription factor 6 (Transcription factor E2F6)	E2F6	Macaca mulatta (Rhesus macaque)	negative regulation of transcription by RNA polymerase II [GO:0000122]; positive regulation of transcription by RNA polymerase II [GO:0045944]; regulation of cell cycle [GO:0051726]	nucleus [GO:0005634]; RNA polymerase II transcription regulator complex [GO:0090575]	DNA binding [GO:0003677]; DNA-binding transcription factor activity [GO:0003700]; DNA-binding transcription factor activity, RNA polymerase II-specific [GO:0000981]; protein dimerization activity [GO:0046983]; sequence-specific DNA binding [GO:0043565]; transcription factor binding [GO:0008134]	SQQRPARK	2.65	1	1	0.0647948	969.062	0	14.0104	12.891	14.9503	14.026	10.7221	14.0941	14.1097	13.3235	0	12.5008	0	0	13.3819	14.4284	0	14.4518	15.0612	16.0834	13.5883	15.5859	0	0	15.2651	0	14.7592	0	13.4355	14.6254	15.6164	14.1494	15.1391
I0FRI9	I0FRI9_MACMU	Complex I-20kD (NADH dehydrogenase [ubiquinone] iron-sulfur protein 7, mitochondrial) (NADH-ubiquinone oxidoreductase 20 kDa subunit)	NDUFS7	Macaca mulatta (Rhesus macaque)		mitochondrion [GO:0005739]; respirasome [GO:0070469]	4 iron, 4 sulfur cluster binding [GO:0051539]; metal ion binding [GO:0046872]; NADH dehydrogenase (ubiquinone) activity [GO:0008137]; quinone binding [GO:0048038]	MAPALRK	5.26	1	1	0.257886	785.683	15.6321	16.5354	15.1041	15.5901	15.9664	0	15.4472	15.294	15.5308	16.0799	14.9093	15.5171	14.2113	15.4585	15.5996	15.9469	15.3046	14.0499	16.9634	14.7966	15.2429	14.6753	15.3361	18.6483	15.0941	15.3315	15.5097	14.3199	0	0	0	10.9193
A0A2K5UTN2	A0A2K5UTN2_MACFA	Uncharacterized protein	SHANK1	Macaca fascicularis (Crab-eating macaque) (Cynomolgus monkey)		cytoplasm [GO:0005737]; postsynaptic density [GO:0014069]		LTPSPR	4.97	1	1	0.20384	671.214	15.7888	0	14.4211	14.6293	14.8495	0	0	0	0	0	0	13.7582	13.5	15.1671	0	15.6461	0	15.4648	0	15.8412	0	17.193	14.7144	16.8734	14.4043	15.4446	16.34	15.793	16.5062	0	13.1273	15.3327
A0A2K5VPX4	A0A2K5VPX4_MACFA	Uncharacterized protein	ZC2HC1A	Macaca fascicularis (Crab-eating macaque) (Cynomolgus monkey)				FSTDTKGKPTSR	6.38	1	1	0.164601	1325.64	16.3975	16.6865	14.4398	15.1365	15.2685	15.5234	14.8664	16.2687	14.3222	15.0169	16.1247	0	14.8275	13.8689	0	20.7377	15.7178	14.824	15.8912	0	0	0	15.3752	0	0	0	15.9637	0	16.4997	0	0	0
A0A2K5UX10	A0A2K5UX10_MACFA	HTH La-type RNA-binding domain-containing protein	EGM_15583	Macaca fascicularis (Crab-eating macaque) (Cynomolgus monkey)	cell population proliferation [GO:0008283]; cellular response to rapamycin [GO:0072752]; mRNA stabilization [GO:0048255]; negative regulation of translational initiation [GO:0045947]; positive regulation of macroautophagy [GO:0016239]; positive regulation of translational initiation [GO:0045948]; positive regulation of viral genome replication [GO:0045070]; response to amino acid starvation [GO:1…	cytoplasmic stress granule [GO:0010494]; polysomal ribosome [GO:0042788]; TORC1 complex [GO:0031931]	eukaryotic initiation factor 4E binding [GO:0008190]; mRNA 3'-UTR binding [GO:0003730]; mRNA 5'-UTR binding [GO:0048027]; ribosomal small subunit binding [GO:0043024]; RNA 7-methylguanosine cap binding [GO:0000340]; translation activator activity [GO:0008494]	DSPKTK	6.63	0.278456	0.278456	0.111914	674.344	15.2516	16.2156	15.2929	16.647	15.5125	14.2414	15.5651	15.5091	12.9708	14.9619	15.1045	0	15.1439	14.9906	15.3253	15.992	16.1619	15.8379	0	14.0104	15.4298	16.1806	16.503	17.0033	16.5681	16.6242	15.1052	15.6304	15.5403	15.6989	16.181	15.7899
F6YZM1	F6YZM1_MACMU	Catenin alpha like 1	CTNNAL1	Macaca mulatta (Rhesus macaque)	cell adhesion [GO:0007155]; Rho protein signal transduction [GO:0007266]	cytoskeleton [GO:0005856]; cytosol [GO:0005829]	actin filament binding [GO:0051015]; cadherin binding [GO:0045296]	MNIEALR	27.4	0.947296	0.947296	0.299995	862.282	18.4986	18.9022	18.9958	17.8987	17.6797	18.1355	19.4191	17.7915	18.0343	19.0465	20.7612	19.6308	18.7707	17.9525	18.7353	16.9954	18.386	19.3475	19.7281	16.713	19.1375	21.1973	19.8926	20.0246	18.9293	18.9783	19.3325	18.5094	20.0193	20.1025	19.7208	17.8543
G7NLE4	G7NLE4_MACMU	Cytochrome b-c1 complex subunit Rieske, mitochondrial (EC 7.1.1.8)	LOC700087 UQCRFS1	Macaca mulatta (Rhesus macaque)		integral component of membrane [GO:0016021]; mitochondrial inner membrane [GO:0005743]; respirasome [GO:0070469]	2 iron, 2 sulfur cluster binding [GO:0051537]; metal ion binding [GO:0046872]; ubiquinol-cytochrome-c reductase activity [GO:0008121]	LSVAAR	25.42	0.215545	0.215545	0.206317	613.32	16.215	16.0708	15.9518	16.3707	15.5322	15.2229	15.9925	15.6789	15.4825	0	15.4707	16.3779	15.6773	16.0705	16.1508	16.1058	15.3704	15.9576	15.8322	16.2302	16.3396	15.7026	16.4295	21.2151	16.9204	16.3679	16.1503	16.1612	16.5101	15.9271	15.9319	16.9579
G7PVI5	G7PVI5_MACFA	Uncharacterized protein (Fragment)	EGM_08534	Macaca fascicularis (Crab-eating macaque) (Cynomolgus monkey)			GTPase activator activity [GO:0005096]	LNLQDGR	25.9	0.77067	0.77067	0.111676	814.623	17.6961	17.7097	17.5075	17.3236	17.1317	17.6454	17.6542	17.3323	17.1836	17.6017	18.2258	17.5401	15.8096	17.1273	16.7166	17.4989	17.1717	17.8714	17.9535	16.4896	18.1609	17.7532	17.9779	18.5422	17.5603	17.8209	17.7294	17.755	17.8308	17.5224	17.5142	15.9543
A0A2K5UI03	A0A2K5UI03_MACFA	WH1 domain-containing protein	ENAH	Macaca fascicularis (Crab-eating macaque) (Cynomolgus monkey)		cell projection [GO:0042995]; cytoplasm [GO:0005737]; cytoskeleton [GO:0005856]	actin binding [GO:0003779]; SH3 domain binding [GO:0017124]	QDILDEMR	14.44	1	1	0.254879	1035.03	0	18.4403	15.4236	0	17.3845	0	0	0	0	0	0	0	0	16.7965	0	0	18.5134	17.1276	16.405	15.6912	18.4438	0	17.3699	0	16.5661	16.5041	0	16.3148	14.4353	0	0	17.3088
A0A2K6AQJ2	A0A2K6AQJ2_MACNE	Spectrin beta chain	SPTBN4	Macaca nemestrina (Pig-tailed macaque)	actin filament capping [GO:0051693]; adult walking behavior [GO:0007628]; cardiac conduction [GO:0061337]; cellular protein localization [GO:0034613]; central nervous system projection neuron axonogenesis [GO:0021952]; clustering of voltage-gated sodium channels [GO:0045162]; fertilization [GO:0009566]; negative regulation of heart rate [GO:0010459]; positive regulation of multicellular organism …	axon hillock [GO:0043203]; axon initial segment [GO:0043194]; cell body fiber [GO:0070852]; intercalated disc [GO:0014704]; membrane [GO:0016020]; nuclear matrix [GO:0016363]; paranode region of axon [GO:0033270]; PML body [GO:0016605]; spectrin [GO:0008091]	actin binding [GO:0003779]; ankyrin binding [GO:0030506]; phosphatase binding [GO:0019902]; phospholipid binding [GO:0005543]; spectrin binding [GO:0030507]; structural constituent of cytoskeleton [GO:0005200]	ELPPGR	2.43	1	1	0.0161167	667.638	0	0	0	0	16.3119	14.6781	17.8401	18.522	0	0	0	16.9579	0	0	0	0	0	17.7623	17.9839	18.1891	17.9947	18.9274	0	0	0	15.7151	19.7115	0	17.6122	0	18.4586	18.8592
F6SSJ2	F6SSJ2_MACMU	Eyes absent homolog (EC 3.1.3.48)	EYA1	Macaca mulatta (Rhesus macaque)	anatomical structure development [GO:0048856]; cell differentiation [GO:0030154]; DNA repair [GO:0006281]; ear morphogenesis [GO:0042471]; histone dephosphorylation [GO:0016576]; negative regulation of extrinsic apoptotic signaling pathway in absence of ligand [GO:2001240]; positive regulation of DNA repair [GO:0045739]	nucleus [GO:0005634]	metal ion binding [GO:0046872]; protein tyrosine phosphatase activity [GO:0004725]	NNNPSPPPDSDLER	8.74	1	1	0.151146	1549.59	12.9666	0	13.9632	11.6399	0	15.2972	13.5741	0	15.6796	14.4637	0	14.1782	0	14.9058	0	14.0711	15.5809	15.3013	17.2874	14.4458	0	12.0285	15.2806	16.852	15.6375	9.78417	15.8835	15.0918	13.193	0	14.5824	14.2411
F7HGC9	F7HGC9_MACMU	Kelch-like protein 22	SCARF2	Macaca mulatta (Rhesus macaque)	cell cycle [GO:0007049]; cell division [GO:0051301]; protein monoubiquitination [GO:0006513]	Cul3-RING ubiquitin ligase complex [GO:0031463]; cytosol [GO:0005829]; lysosome [GO:0005764]; microtubule organizing center [GO:0005815]; nucleus [GO:0005634]; spindle [GO:0005819]		LQGAV	5.1	1	1	0.0398087	486.493	16.1611	0	17.3243	14.547	17.4506	16.4477	15.4522	16.7356	17.418	0	16.9398	0	14.276	16.8528	0	0	17.2222	0	0	0	0	0	0	0	0	0	0	0	17.3912	16.5881	16.0994	0
G7NPT9	G7NPT9_MACMU	RING finger and SPRY domain-containing protein 1 (Ring finger and SPRY domain containing 1)	RSPRY1	Macaca mulatta (Rhesus macaque)			metal ion binding [GO:0046872]	NTSAVLGCLAEK	6.13	1	1	0.213007	1263.71	0	0	14.6764	14.7306	13.1334	0	16.1193	0	16.2163	0	14.8985	0	15.2956	15.315	15.1781	0	16.0098	0	0	15.0205	15.7757	15.2513	15.0254	16.7829	14.6578	15.9037	15.6528	16.2961	15.7424	16.2618	0	16.1121
A0A2K6CT22	A0A2K6CT22_MACNE	SOCS box domain-containing protein	TULP4	Macaca nemestrina (Pig-tailed macaque)	protein ubiquitination [GO:0016567]			AAGELEEAK	7.93	1	1	0.152041	918.058	0	0	14.263	13.1235	0	0	0	0	0	0	15.246	0	15.4621	0	0	0	14.5239	14.8245	0	0	0	15.3569	0	17.1737	15.2973	0	13.0132	12.9687	15.0637	0	15.9903	16.1138
A0A2K6DZ79	A0A2K6DZ79_MACNE	Transmembrane protein 151B	TMEM151B	Macaca nemestrina (Pig-tailed macaque)		integral component of membrane [GO:0016021]		YGGVGGPGAAGVAPYRR	7.07	1	1	0.0700311	1604.36	0	0	0	0	0	0	0	0	17.1509	0	10.4157	16.9728	0	10.0968	0	0	0	0	16.0322	16.0006	0	0	0	17.2506	15.6156	7.37682	18.4011	14.2015	0	17.5903	15.9834	15.8838
F7FAX7	F7FAX7_MACMU	CAP-ZIP_m domain-containing protein	LOC719082	Macaca mulatta (Rhesus macaque)				EGLLTRSAQEAVK	8.69	0.180987	0.180987	4.1e-12	1402.58	0	11.6047	0	11.6554	9.07886	12.9321	12.3077	14.5678	0	0	0	0	12.3357	10.1148	9.41637	14.1643	0	0	0	0	13.1069	0	0	0	10.4829	0	9.76962	0	0	0	0	10.4376
H9EYB6	H9EYB6_MACMU	Zinc finger protein 780A isoform b (Fragment)	ZNF780A	Macaca mulatta (Rhesus macaque)	regulation of transcription, DNA-templated [GO:0006355]		metal ion binding [GO:0046872]; nucleic acid binding [GO:0003676]	MISCEK	4.08	0.728355	0.728355	0.130699	780.721	0	0	14.2511	0	0	17.4068	15.1154	0	0	0	0	0	0	17.0832	0	0	15.4129	16.6235	0	0	0	19.1774	17.4422	16.4276	16.8385	17.7837	15.2924	0	9.10128	0	16.5277	0
A0A2K5VG37	A0A2K5VG37_MACFA	40S ribosomal protein S12		Macaca fascicularis (Crab-eating macaque) (Cynomolgus monkey)	translation [GO:0006412]	ribosome [GO:0005840]	structural constituent of ribosome [GO:0003735]	VHDNK	6.7	0.529946	0.529946	0.246366	611.756	13.4361	17.522	14.6972	15.4205	15.3968	14.9402	15.4787	16.0545	16.0227	16.3895	15.8762	16.7613	15.5545	15.2325	15.5255	16.0315	15.8973	15.3248	15.9478	15.8213	15.064	15.5402	0	16.086	0	15.3535	0	0	14.6015	15.8413	0	0
A0A5F7Z7Y3	A0A5F7Z7Y3_MACMU	WD_REPEATS_REGION domain-containing protein	DCAF8	Macaca mulatta (Rhesus macaque)				ATEIMPQ	8.97	0.850349	0.850349	0.184073	788.716	15.6483	0	14.834	16.2212	15.1577	17.2038	16.2711	16.9839	16.2305	0	0	15.4802	16.0036	16.8147	0	16.1902	13.3193	13.1124	15.0719	0	16.0369	15.3283	0	16.8694	15.8168	0	0	0	14.0615	0	0	14.8206
G8F3I0	G8F3I0_MACFA	Olfactory receptor	EGM_19973	Macaca fascicularis (Crab-eating macaque) (Cynomolgus monkey)		integral component of membrane [GO:0016021]; plasma membrane [GO:0005886]	G protein-coupled receptor activity [GO:0004930]; olfactory receptor activity [GO:0004984]	MTSEAR	4.17	1	1	0.102991	693.296	0	0	13.9849	16.6182	17.577	0	0	16.4154	0	0	0	17.4801	0	0	0	0	17.3403	0	18.388	17.1273	17.3817	18.9585	0	17.6726	18.4929	15.3502	0	15.4153	0	0	15.3193	15.8485
I0FFY9	I0FFY9_MACMU	SUMO specific peptidase 6 (Sentrin-specific protease 6 isoform 1)	SENP6	Macaca mulatta (Rhesus macaque)	protein desumoylation [GO:0016926]; regulation of kinetochore assembly [GO:0090234]; regulation of spindle assembly [GO:0090169]	cytosol [GO:0005829]; nucleoplasm [GO:0005654]	SUMO-specific endopeptidase activity [GO:0070139]	GSNPK	1.75	1	1	0.212291	501.865	0	18.7986	18.8102	0	16.6712	0	0	0	0	16.7184	0	11.0459	0	0	0	0	0	0	18.0439	17.7948	18.0329	0	18.3509	18.8666	16.8492	0	16.2619	18.4589	16.9447	0	17.2331	16.8547
A0A2K5UVI7	A0A2K5UVI7_MACFA	Reticulon	RTN1	Macaca fascicularis (Crab-eating macaque) (Cynomolgus monkey)		endoplasmic reticulum membrane [GO:0005789]; Golgi membrane [GO:0000139]; integral component of membrane [GO:0016021]		AREAAPR	8.5	1	1	0.242961	769.603	19.6837	20.4645	18.8832	18.32	19.3373	19.578	18.5457	19.4221	19.6617	17.7497	20.7715	19.1943	18.6874	16.736	0	19.6778	17.9246	18.5727	18.2772	19.023	0	16.9988	0	19.1575	19.8048	17.6411	18.1839	19.7974	18.3914	0	18.5849	0
A0A2K5WSM1	A0A2K5WSM1_MACFA	Anion exchange protein	SLC4A10	Macaca fascicularis (Crab-eating macaque) (Cynomolgus monkey)		integral component of membrane [GO:0016021]	inorganic anion exchanger activity [GO:0005452]	VMQSGTCEPFQSLSHQR	6.99	0.32723	0.32723	0	2004.26	0	0	13.1362	13.6106	0	0	0	0	0	0	0	0	0	0	0	0	12.0387	12.9374	0	0	14.0906	0	9.68643	0	13.892	0	0	14.6194	0	0	12.5183	13.3454
G7ML89	G7ML89_MACMU	E3 ubiquitin-protein ligase RNF123 (Ring finger protein 123)	RNF123	Macaca mulatta (Rhesus macaque)	proteolysis involved in cellular protein catabolic process [GO:0051603]	cytoplasm [GO:0005737]; cytosol [GO:0005829]; nuclear membrane [GO:0031965]	ligase activity [GO:0016874]; metal ion binding [GO:0046872]; ubiquitin-protein transferase activity [GO:0004842]	IVGTDIR	9.88	0.629577	0.629577	0.242341	771.147	17.9552	18.5476	18.2624	17.9074	17.1128	17.9047	17.4332	0	18.1215	17.3641	18.2499	17.5427	0	18.889	17.117	17.4326	19.8299	18.5527	18.9715	16.4183	19.4394	18.7963	19.1824	18.3832	17.7405	18.4492	0	18.3703	18.531	0	18.6318	17.6946
A0A2K5V8E9	A0A2K5V8E9_MACFA	AAA domain-containing protein	CHTF18	Macaca fascicularis (Crab-eating macaque) (Cynomolgus monkey)			ATP binding [GO:0005524]	RMGTAVGR	7.16	0.1017	0.1017	0.234862	847.805	17.1443	16.8372	16.4723	16.1377	17.0257	17.6094	16.0293	16.543	15.669	16.7332	16.4489	16.7881	16.9253	16.4611	17.1731	15.4796	16.3931	15.4484	16.5595	15.2433	16.2327	16.685	16.3286	0	16.0428	16.3289	16.9866	16.3863	15.8452	0	16.467	17.0071
G7MJ64	G7MJ64_MACMU	Uncharacterized protein (Fragment)	EGK_11847	Macaca mulatta (Rhesus macaque)			heme binding [GO:0020037]; iron ion binding [GO:0005506]; oxidoreductase activity, acting on paired donors, with incorporation or reduction of molecular oxygen [GO:0016705]	LKAPEALK	11.21	1	1	0.233707	870.293	16.0662	8.84442	13.6408	15.6619	15.2783	14.9728	15.0595	15.4634	0	14.9551	16.2135	14.8331	15.576	14.9324	14.7397	0	14.8495	15.302	16.6844	0	16.0955	17.5246	16.2071	18.4894	15.8577	17.0135	14.4882	14.9887	15.4234	15.7729	15.3473	15.1218
A0A1D5QK46	A0A1D5QK46_MACMU	Rho GTPase activating protein 22	ARHGAP22	Macaca mulatta (Rhesus macaque)	signal transduction [GO:0007165]		GTPase activator activity [GO:0005096]	EHARR	8.95	1	1	0.156825	668.543	17.1292	0	15.808	14.7906	13.7423	15.3653	15.2585	13.6581	0	0	15.5099	13.6895	16.1987	0	0	14.3206	14.0483	15.7227	16.909	15.9276	15.8742	0	15.9895	17.087	16.0479	16.2069	15.7434	16.1527	16.1466	0	16.0651	0
A0A2K5X543	A0A2K5X543_MACFA	Alpha-1,4 glucan phosphorylase (EC 2.4.1.1)		Macaca fascicularis (Crab-eating macaque) (Cynomolgus monkey)	glycogen metabolic process [GO:0005977]		glycogen phosphorylase activity [GO:0008184]; linear malto-oligosaccharide phosphorylase activity [GO:0102250]; pyridoxal phosphate binding [GO:0030170]; SHG alpha-glucan phosphorylase activity [GO:0102499]	TIAQYAR	15.44	1	1	0.182055	822.353	17.2018	19.6511	16.5074	0	0	0	0	14.378	16.1703	16.6616	0	0	15.5397	0	0	0	17.3676	17.249	17.9507	0	18.9922	18.285	0	16.9072	16.7177	0	16.5355	0	17.557	17.4594	17.1339	0
A0A2K6AY53	A0A2K6AY53_MACNE	Uncharacterized protein		Macaca nemestrina (Pig-tailed macaque)	morphogenesis of a branching epithelium [GO:0061138]			GANASNYPHSCSLR	5.24	1	1	0.206324	1533.19	0	16.3895	14.7061	15.0944	15.4004	15.4409	16.2829	14.5736	15.0764	16.424	13.934	15.9496	14.6111	13.8563	14.8834	15.3734	16.7847	15.0654	0	14.8536	0	0	14.7768	0	15.7623	11.3517	0	13.7788	12.8708	15.0383	14.8006	14.8574
Q25PV7	Q25PV7_MACFA	40S ribosomal protein S19		Macaca fascicularis (Crab-eating macaque) (Cynomolgus monkey)	translation [GO:0006412]	ribosome [GO:0005840]	structural constituent of ribosome [GO:0003735]	DQDGGRK	5.61	1	1	0.152199	775.803	0	0	0	0	0	0	0	0	0	14.9791	0	0	0	13.7308	0	0	19.9324	20.286	0	15.6615	0	0	14.7083	0	18.1272	14.2564	0	0	19.8691	0	0	0
A0A2K5U4P4	A0A2K5U4P4_MACFA	Integral membrane protein GPR175	EGM_03591	Macaca fascicularis (Crab-eating macaque) (Cynomolgus monkey)		integral component of membrane [GO:0016021]		LPSARAK	5.1	1	1	0.263879	742.189	16.993	16.6131	15.8115	15.302	16.1366	16.8856	16.2936	16.18	16.2077	15.6285	14.7547	15.7855	16.6698	9.16795	15.7816	0	15.7322	15.626	0	15.9656	14.5518	0	10.4297	17.0758	12.1015	14.5479	15.8419	15.4556	15.7745	15.3245	0	16.1023
A0A2K5UIR7	A0A2K5UIR7_MACFA	Kinesin motor domain-containing protein	KIF26B	Macaca fascicularis (Crab-eating macaque) (Cynomolgus monkey)	microtubule-based movement [GO:0007018]		ATP binding [GO:0005524]; microtubule binding [GO:0008017]; microtubule motor activity [GO:0003777]	AVAAQK	6.87	0.519861	0.519861	0.261186	586.638	16.4077	0	15.889	15.6823	15.1658	16.147	15.923	15.866	16.0862	15.8613	15.721	15.9454	16.125	15.3397	15.458	15.9471	16.2071	16.4298	16.1486	15.4706	15.9276	16.3566	13.1229	16.235	15.8344	16.5152	16.4169	0	16.7675	16.1911	15.8992	16.2692
A0A2K5WU51	A0A2K5WU51_MACFA	Uncharacterized protein	HEBP2	Macaca fascicularis (Crab-eating macaque) (Cynomolgus monkey)	negative regulation of mitochondrial membrane potential [GO:0010917]; positive regulation of mitochondrial membrane permeability [GO:0035794]; positive regulation of necrotic cell death [GO:0010940]	mitochondrion [GO:0005739]		YGPAK	4.19	0.493674	0.493674	0.230032	537.155	15.6408	0	14.9013	14.5423	16.0129	15.8372	14.7558	16.0922	16.0657	15.6415	15.7817	15.6409	15.6741	15.6258	15.7939	16.6495	17.1701	16.7023	16.1872	16.2069	16.3618	16.8327	15.9893	17.2959	14.0189	16.5305	15.4475	15.3701	16.4931	16.3493	15.7532	0
A0A2K5TPL0	A0A2K5TPL0_MACFA	Adenylate cyclase type 6 (EC 4.6.1.1)	ADCY6	Macaca fascicularis (Crab-eating macaque) (Cynomolgus monkey)	cAMP biosynthetic process [GO:0006171]; intracellular signal transduction [GO:0035556]	integral component of membrane [GO:0016021]; plasma membrane [GO:0005886]	adenylate cyclase activity [GO:0004016]; ATP binding [GO:0005524]; metal ion binding [GO:0046872]	TRANSMEGLMPR	8.51	1	1	2.38e-13	1362.3	0	0	15.0128	0	0	0	0	0	0	0	0	0	0	0	0	0	0	16.9661	0	0	16.6362	0	11.733	0	10.5416	16.3899	0	0	15.2833	0	0	0
A0A2K5UHI5	A0A2K5UHI5_MACFA	RabBD domain-containing protein	EXPH5	Macaca fascicularis (Crab-eating macaque) (Cynomolgus monkey)	intracellular protein transport [GO:0006886]		Rab GTPase binding [GO:0017137]	GDIGTNCQK	6.14	1	1	4.58e-13	993.43	0	0	0	17.7298	12.8051	16.8407	10.9893	15.0609	16.7833	0	0	0	0	0	0	0	0	0	0	0	0	0	0	0	0	0	0	0	13.1598	0	0	0
A0A2K6E213	A0A2K6E213_MACNE	Uncharacterized protein		Macaca nemestrina (Pig-tailed macaque)		nucleus [GO:0005634]		EAGVLGK	4.08	1	1	0.0889659	673.55	0	0	0	0	14.6304	14.4624	14.5996	15.8371	14.3059	15.7289	0	15.5775	0	16.1692	0	0	15.547	15.024	0	15.6805	16.6072	16.0284	14.9848	0	16.2556	15.9985	16.9233	15.5953	15.8292	0	0	15.6761
F7AUS7	F7AUS7_MACMU	RAS protein activator like 2	RASAL2	Macaca mulatta (Rhesus macaque)	signal transduction [GO:0007165]		GTPase activator activity [GO:0005096]	WTLIVLCMEKFSGWR	3.75	1	1	0.222043	1942.12	11.4757	0	9.27776	12.5418	0	13.4718	0	0	0	13.4178	14.1927	0	15.0251	12.8988	0	0	12.6705	15.269	12.7485	15.1947	15.2522	0	13.3261	16.3463	14.9036	0	11.4509	14.0927	16.8316	0	0	14.5128
G7PE06	G7PE06_MACFA	Uncharacterized protein	EGM_18379	Macaca fascicularis (Crab-eating macaque) (Cynomolgus monkey)	regulation of signal transduction [GO:0009966]	cytoplasm [GO:0005737]	signaling adaptor activity [GO:0035591]	SCLAELLRLYTK	3.06	1	1	6.91e-13	1467.87	0	0	17.4462	16.7349	14.1133	18.1479	17.0733	15.1779	0	0	0	0	0	0	0	0	0	16.1474	0	0	0	0	0	0	0	0	0	0	0	0	0	0
H9FY35	H9FY35_MACMU	Zinc finger protein Rlf	RLF	Macaca mulatta (Rhesus macaque)	regulation of transcription by RNA polymerase II [GO:0006357]	nucleus [GO:0005634]	DNA binding [GO:0003677]; DNA-binding transcription activator activity, RNA polymerase II-specific [GO:0001228]	ESETR	6.75	1	1	0.40516	620.216	18.0146	18.6948	17.883	18.8359	18.6164	19.5962	18.1943	18.6914	18.8471	19.7259	18.0745	0	20.6025	18.9906	0	19.62	18.2596	18.5013	18.5208	18.3854	0	20.2106	0	0	17.7707	17.9506	0	18.6683	0	19.4101	17.9506	0
A0A2K5W065	A0A2K5W065_MACFA	Uncharacterized protein	BSN	Macaca fascicularis (Crab-eating macaque) (Cynomolgus monkey)	synapse assembly [GO:0007416]	cell projection [GO:0042995]; presynaptic active zone [GO:0048786]	metal ion binding [GO:0046872]	KESLAK	10.49	0.918811	0.918811	0.182088	674.508	15.0782	16.3401	15.8269	15.6473	16.135	16.1183	15.2731	15.7872	15.8212	16.1055	15.1525	16.382	16.2792	15.7833	15.3605	15.8418	15.5382	16.4886	15.9482	18.0412	15.7247	16.0121	15.7389	18.3884	15.4942	16.5682	15.8842	16.5132	16.2904	16.1693	16.459	16.1713
A0A2K5WER4	A0A2K5WER4_MACFA	Uncharacterized protein	PLEKHG7	Macaca fascicularis (Crab-eating macaque) (Cynomolgus monkey)	intracellular signal transduction [GO:0035556]		guanyl-nucleotide exchange factor activity [GO:0005085]	GVGKDK	7.84	0.670908	0.670908	0.102415	603.542	18.2663	18.3532	18.123	18.365	18.4297	19.4526	18.3083	18.8064	18.4453	19.0623	18.5378	18.6216	19.0198	18.8896	19.1497	19.6787	18.2621	18.24	18.1561	18.7704	18.075	18.7998	18.0808	18.7322	17.8358	19.1106	18.1999	18.9445	18.0926	18.6528	17.2195	18.5443
F7GGV6	F7GGV6_MACMU	Voltage-dependent R-type calcium channel subunit alpha	CACNA1E	Macaca mulatta (Rhesus macaque)	regulation of ion transmembrane transport [GO:0034765]	voltage-gated calcium channel complex [GO:0005891]	calcium ion binding [GO:0005509]; voltage-gated calcium channel activity [GO:0005245]	SSHLR	11.48	0.835856	0.835856	0.106887	599.417	16.7652	17.7966	16.8273	16.0433	16.4897	16.8448	16.6835	16.3066	17.1457	17.6879	17.5154	16.4029	16.805	16.7649	16.5694	17.0564	16.8409	17.7354	18.2352	17.3544	17.4946	17.1827	16.3861	21.8326	17.1671	17.2161	16.7497	17.4473	17.4343	17.0204	17.1366	16.6253
G7MER6	G7MER6_MACMU	SLIT-ROBO Rho GTPase-activating protein 2 isoform a	SRGAP2	Macaca mulatta (Rhesus macaque)	dendritic spine development [GO:0060996]; extension of a leading process involved in cell motility in cerebral cortex radial glia guided migration [GO:0021816]; filopodium assembly [GO:0046847]; negative regulation of cell migration [GO:0030336]; neuron projection morphogenesis [GO:0048812]; signal transduction [GO:0007165]	cytoplasm [GO:0005737]; cytosol [GO:0005829]; phagocytic vesicle [GO:0045335]; postsynaptic density [GO:0014069]; postsynaptic membrane [GO:0045211]	GTPase activator activity [GO:0005096]; protein homodimerization activity [GO:0042803]; Rac GTPase binding [GO:0048365]	IEKMK	12.34	0.743543	0.743543	0.147827	664.52	18.1004	18.0894	18.0835	17.9411	17.8459	18.5377	17.4305	18.6176	18.1913	19.094	18.0421	17.8326	19.1737	18.1828	18.5701	18.3862	17.872	17.4516	17.6393	18.2687	18.2938	19.0414	17.5417	17.876	17.6406	17.991	17.6039	17.5463	17.7077	18.4653	17.6698	18.1839
G7NII4	G7NII4_MACMU	Period circadian protein-like protein 1	EGK_08161	Macaca mulatta (Rhesus macaque)	rhythmic process [GO:0048511]	cytoplasm [GO:0005737]; nucleus [GO:0005634]		ELMTALR	6.27	0.907424	0.907424	0.0792899	833.584	19.2155	20.9624	19.7967	18.9812	19.2176	20.3222	18.8103	19.2947	20.3227	18.3106	18.6295	18.0755	17.2024	17.3876	18.1547	18.8688	19.8702	20.6278	22.1654	19.2825	20.0642	19.7198	17.6485	19.5117	19.4227	20.4567	19.0938	20.3189	20.5157	19.0466	19.73	18.3162
H9YV74	H9YV74_MACMU	DNA (cytosine-5)-methyltransferase (EC 2.1.1.37)	DNMT1	Macaca mulatta (Rhesus macaque)		nucleus [GO:0005634]	chromatin binding [GO:0003682]; DNA (cytosine-5-)-methyltransferase activity [GO:0003886]; DNA binding [GO:0003677]; zinc ion binding [GO:0008270]	FESPPK	16.97	0.232756	0.232756	0.201051	703.474	18.4838	19.9407	17.3628	17.6777	20.3528	18.7336	19.3057	20.077	20.1018	19.4556	21.13	20.7707	20.2982	21.0021	18.7237	19.313	19.4765	19.6211	21.1851	19.9984	21.6236	19.9008	21.3312	21.3618	21.0679	19.3626	18.2977	20.5054	20.4369	22.2281	20.7536	19.7299
I0FWG2	I0FWG2_MACMU	E3 ubiquitin-protein ligase TRIP12 (EC 2.3.2.26) (HECT-type E3 ubiquitin transferase TRIP12) (Thyroid receptor-interacting protein 12)	TRIP12	Macaca mulatta (Rhesus macaque)	DNA repair [GO:0006281]	nucleoplasm [GO:0005654]	ligase activity [GO:0016874]; ubiquitin-protein transferase activity [GO:0004842]	AIMDFR	9.5	0.955877	0.955877	0.285812	752.755	17.4542	17.1046	17.3287	16.8	15.5353	18.364	16.6089	17.6757	17.8669	17.8957	15.2073	16.3478	16.8709	17.4996	16.4164	16.5683	16.3801	15.7551	16.6902	17.0595	15.8009	15.6018	16.0441	17.631	16.1849	15.3525	16.2593	15.7839	15.8968	18.4103	16.123	17.0413
Q9N057	Q9N057_MACFA	Unnamed protein product		Macaca fascicularis (Crab-eating macaque) (Cynomolgus monkey)				GLTRR	4.96	1	1	0.0912107	601.378	0	0	13.8903	0	0	15.4639	0	14.5173	0	15.7497	0	14.539	0	15.5716	0	0	15.7296	0	15.9729	0	14.0181	14.7617	14.1077	0	15.6754	14.1224	15.2812	17.4597	15.5824	0	15.4028	15.1508
G7NKH3	G7NKH3_MACMU	ANK_REP_REGION domain-containing protein	EGK_09585	Macaca mulatta (Rhesus macaque)				MQLPNQVPTFSVNK	11.78	1	1	0.334638	1618.27	0	0	17.9742	17.8584	18.2158	18.5219	18.0154	0	0	0	0	0	0	0	0	0	18.9544	17.5049	17.6911	0	19.5821	0	20.251	0	18.2388	0	18.2185	0	19.0016	0	18.4718	19.1932
G7PKS0	G7PKS0_MACFA	Uncharacterized protein	EGM_04037	Macaca fascicularis (Crab-eating macaque) (Cynomolgus monkey)				EVIELESETTNK	2.34	1	1	0.0353163	1392.16	0	0	15.1464	15.7364	14.475	0	0	14.5913	0	0	0	0	14.7702	0	0	0	0	15.147	0	16.2939	14.893	13.7712	14.8802	16.2533	16.0962	0	0	0	15.1955	0	14.7898	15.894
A0A2K5VT75	A0A2K5VT75_MACFA	Phospholipase A2 (EC 3.1.1.4)	PLA2G1B	Macaca fascicularis (Crab-eating macaque) (Cynomolgus monkey)	antibacterial humoral response [GO:0019731]; antimicrobial humoral immune response mediated by antimicrobial peptide [GO:0061844]; arachidonic acid secretion [GO:0050482]; defense response to Gram-positive bacterium [GO:0050830]; fatty acid biosynthetic process [GO:0006633]; innate immune response in mucosa [GO:0002227]; lipid catabolic process [GO:0016042]; phosphatidylcholine metabolic process …	cell surface [GO:0009986]; extracellular space [GO:0005615]	calcium-dependent phospholipase A2 activity [GO:0047498]; calcium ion binding [GO:0005509]; phospholipase A2 activity (consuming 1,2-dipalmitoylphosphatidylcholine) [GO:0102567]; phospholipase A2 activity consuming 1,2-dioleoylphosphatidylethanolamine) [GO:0102568]; signaling receptor binding [GO:0005102]	APYNKEHK	3.4	1	1	0.179965	985.711	13.499	13.6237	15.0443	14.752	14.1689	0	0	14.8447	14.4154	14.5429	15.9955	0	0	14.6387	14.1646	0	16.7191	15.8311	15.3174	13.9595	10.9974	15.2227	15.0845	16.3635	15.0436	15.7609	15.8597	12.014	14.4856	0	0	16.8107
F6VUB3	F6VUB3_MACMU	Cytoplasmic dynein 1 heavy chain 1 (Dynein cytoplasmic 1 heavy chain 1)	DYNC1H1	Macaca mulatta (Rhesus macaque)	cytoplasmic microtubule organization [GO:0031122]; establishment of spindle localization [GO:0051293]; microtubule-based movement [GO:0007018]; minus-end-directed vesicle transport along microtubule [GO:0072382]; mitotic cell cycle [GO:0000278]; nuclear migration [GO:0007097]; retrograde axonal transport [GO:0008090]	axon cytoplasm [GO:1904115]; cell cortex [GO:0005938]; cytoplasmic dynein complex [GO:0005868]; cytoplasmic microtubule [GO:0005881]; dynein complex [GO:0030286]	ATP binding [GO:0005524]; ATP-dependent microtubule motor activity, minus-end-directed [GO:0008569]; dynein intermediate chain binding [GO:0045505]; dynein light intermediate chain binding [GO:0051959]	ADRDGDK	5.1	1	1	0.173561	777.504	16.1548	15.702	16.0246	15.1091	0	15.6497	14.7662	13.6205	15.8488	16.024	14.7108	15.3406	15.381	16.6375	0	16.9575	0	0	16.1023	0	16.9397	15.7169	14.4421	13.9058	15.5229	13.3588	0	13.9789	14.2333	0	14.9294	12.6011
A0A2K5UDL3	A0A2K5UDL3_MACFA	IF rod domain-containing protein	KRT79	Macaca fascicularis (Crab-eating macaque) (Cynomolgus monkey)		keratin filament [GO:0045095]	enzyme binding [GO:0019899]	MDLHGK	20.33	1	1	0.215946	701.507	18.5119	17.6619	17.8352	19.411	19.5326	17.3422	19.2017	19.3591	17.521	19.4498	19.6146	0	0	17.114	0	17.6513	19.8883	20.5767	21.0692	17.8598	19.4426	21.412	18.6194	20.7905	18.0974	18.3215	19.6163	20.6693	21.409	0	17.0126	0
F7GER3	F7GER3_MACMU	acidPPc domain-containing protein	PLPPR3	Macaca mulatta (Rhesus macaque)	phospholipid dephosphorylation [GO:0046839]; phospholipid metabolic process [GO:0006644]; signal transduction [GO:0007165]	integral component of plasma membrane [GO:0005887]	lipid phosphatase activity [GO:0042577]; phosphatase activity [GO:0016791]; phosphatidate phosphatase activity [GO:0008195]	WLMMAEKSGAAVANPPR	3.62	0.280668	0.280668	0.141517	1845.77	0	0	0	14.2144	11.5164	13.289	14.5655	11.6086	0	0	0	0	0	0	0	0	12.7794	12.7352	0	0	13.5219	15.1875	0	11.5258	13.7245	0	13.8418	14.02	14.5566	0	14.31	11.8669
Q8HZG5	Q8HZG5_9PRIM	Manserin (Secretogranin II) (Secretogranin-2) (Secretoneurin) (Fragment)		Macaca sp.		extracellular region [GO:0005576]; secretory granule [GO:0030141]		HMQFPPMYEENSR	7.36	1	1	0.0931961	1682.44	15.1646	0	0	0	14.8728	0	15.2855	0	0	0	14.1369	14.3848	0	0	0	0	15.1568	15.1046	0	0	18.2779	15.1195	0	16.242	15.7586	14.972	13.3911	0	16.4705	0	12.8542	12.076
A0A5F7ZED5	A0A5F7ZED5_MACMU	Histone acetyltransferase (EC 2.3.1.48)	CREBBP	Macaca mulatta (Rhesus macaque)	regulation of transcription, DNA-templated [GO:0006355]; rhythmic process [GO:0048511]	cytoplasm [GO:0005737]; histone acetyltransferase complex [GO:0000123]	histone acetyltransferase activity [GO:0004402]; transcription coactivator activity [GO:0003713]; zinc ion binding [GO:0008270]	MPSVQPPR	13.77	0.0318323	0.0318323	0.223069	911.694	16.7497	16.8609	16.0226	16.049	16.8391	17.2336	16.391	16.889	0	17.3902	15.9054	17.1126	17.2972	16.6307	17.2736	16.1424	16.6057	0	16.0052	16.142	15.3389	16.2759	16.042	16.2073	0	16.6128	16.5088	16.3663	15.6977	16.9873	16.0685	17.1575
A0A2K5VVF4	A0A2K5VVF4_MACFA	Uncharacterized protein	WWC2	Macaca fascicularis (Crab-eating macaque) (Cynomolgus monkey)				LTMLREASNEIVAEK	10.45	1	1	0.0731504	1718.85	16.4953	0	10.2877	12.9185	0	0	13.2517	0	0	0	15.2192	0	0	0	0	16.0436	0	0	17.0134	0	16.9978	14.5145	15.1074	17.1775	17.8767	0	14.5535	12.9219	0	16.0573	14.3677	14.1383
G7PA86	G7PA86_MACFA	Uncharacterized protein	EGM_16615	Macaca fascicularis (Crab-eating macaque) (Cynomolgus monkey)	microtubule anchoring at centrosome [GO:0034454]	centrosome [GO:0005813]	calcium ion binding [GO:0005509]	GVSLGCLGSR	1.27	0.99805	0.99805	0.0908309	1004.84	14.9499	14.5239	15.0134	14.118	0	12.7823	14.4253	10.8572	14.3684	0	15.5227	0	12.6608	14.7681	13.9291	13.2896	11.5567	12.2844	14.6804	0	13.8691	12.4343	13.8784	0	10.0499	0	13.109	14.0582	13.7494	0	0	9.31055
A0A2K5VR41	A0A2K5VR41_MACFA	Uncharacterized protein	EGM_08151	Macaca fascicularis (Crab-eating macaque) (Cynomolgus monkey)		integral component of membrane [GO:0016021]; plasma membrane [GO:0005886]	proton channel activity [GO:0015252]	RAMDHHK	6.85	1	1	1.15e-13	893.741	0	0	0	0	0	0	0	0	0	16.302	0	14.2033	0	0	0	0	0	0	0	0	11.6269	15.162	15.0055	13.8088	0	9.72242	0	14.6795	16.3535	0	14.9983	0
A0A2K6E257	A0A2K6E257_MACNE	Uncharacterized protein	DLGAP5	Macaca nemestrina (Pig-tailed macaque)	signaling [GO:0023052]			VVQPVMPMSLR	7.97	1	1	0.350015	1273.22	19.1413	0	19.3364	19.1269	18.0335	19.5778	0	16.3647	0	0	19.277	19.5101	0	0	0	0	0	19.6436	18.1146	0	0	0	0	0	0	0	0	0	0	0	0	0
G7NUZ3	G7NUZ3_MACFA	BTB domain-containing protein	EGM_00593	Macaca fascicularis (Crab-eating macaque) (Cynomolgus monkey)				MEPLGLVVHGK	8.18	1	1	0.0694507	1195.85	0	0	16.6723	0	16.8349	0	0	0	0	0	0	0	0	0	0	0	15.0634	16.8784	0	17.4646	16.2687	15.9765	15.78	19.2391	0	0	0	0	16.4848	0	0	0
G8F341	G8F341_MACFA	Uncharacterized protein	EGM_19752	Macaca fascicularis (Crab-eating macaque) (Cynomolgus monkey)		integral component of membrane [GO:0016021]; postsynaptic membrane [GO:0045211]	ionotropic glutamate receptor activity [GO:0004970]	LSITGSTGENGR	4.72	1	1	0.210735	1192.06	0	0	0	0	0	0	14.753	0	0	0	0	0	0	0	15.9381	0	14.6279	14.9825	0	0	0	0	0	14.5559	15.6867	15.1312	14.2455	15.9096	0	0	0	16.0674
H9FV00	H9FV00_MACMU	Nuclear pore complex protein Nup96 (Nuclear pore complex protein Nup98) (Nuclear pore complex protein Nup98-Nup96) (Nucleoporin Nup96) (Nucleoporin Nup98)	NUP98	Macaca mulatta (Rhesus macaque)	mRNA transport [GO:0051028]; positive regulation of nucleic acid-templated transcription [GO:1903508]; protein transport [GO:0015031]	nuclear membrane [GO:0031965]; nuclear pore [GO:0005643]	structural constituent of nuclear pore [GO:0017056]	ASLLTDEEDVDMALDQR	1.78	1	1	0.0515207	1920.51	0	18.0869	16.9369	16.624	16.0395	15.5067	14.8762	12.4442	0	0	16.5125	0	0	0	0	0	15.8157	0	0	0	0	0	0	0	0	0	0	0	17.9501	0	0	0
A0A2K6C0C1	A0A2K6C0C1_MACNE	Uncharacterized protein		Macaca nemestrina (Pig-tailed macaque)				MFSCCIPTSQGCSFR	8.51	1	1	0.416648	1854.1	0	0	0	16.0024	15.5611	0	0	0	0	0	0	0	0	0	0	14.8025	15.4168	15.3665	0	0	16.4963	0	0	15.8979	0	14.4088	16.0911	0	15.4118	0	16.3974	14.4347
Q4R5T8	Q4R5T8_MACFA	Clathrin heavy chain		Macaca fascicularis (Crab-eating macaque) (Cynomolgus monkey)	intracellular protein transport [GO:0006886]; vesicle-mediated transport [GO:0016192]	clathrin coat of coated pit [GO:0030132]; clathrin coat of trans-Golgi network vesicle [GO:0030130]; clathrin complex [GO:0071439]	clathrin light chain binding [GO:0032051]; structural molecule activity [GO:0005198]	KDHLYK	7.63	0.282857	0.282857	0.16192	801.943	17.544	0	0	0	0	0	16.6343	0	0	16.8798	0	0	0	0	0	0	17.9031	0	0	0	17.2357	17.7099	15.8452	17.5979	15.9586	0	15.9832	0	18.0345	0	16.2829	0
A0A5F8AKC5	A0A5F8AKC5_MACMU	AAA domain-containing protein	LOC114674454	Macaca mulatta (Rhesus macaque)	mitochondrion organization [GO:0007005]	mitochondrion [GO:0005739]	ATP binding [GO:0005524]	VTQNAFLNHTRQR	2.18	1	1	0.295322	1583.97	18.1721	0	18.0689	17.5787	17.9515	17.053	17.9207	13.0787	16.0556	16.1607	13.228	18.3036	17.4317	17.1548	16.858	0	15.6375	19.0155	0	17.1363	0	0	0	0	0	14.3659	16.6985	0	17.3371	16.5306	15.1947	17.2084
G7N8S8	G7N8S8_MACMU	1-phosphatidylinositol-3-phosphate 5-kinase (EC 2.7.1.150)	PIKFYVE	Macaca mulatta (Rhesus macaque)	intracellular signal transduction [GO:0035556]		1-phosphatidylinositol-3-phosphate 5-kinase activity [GO:0000285]; ATP binding [GO:0005524]; metal ion binding [GO:0046872]	KLDLLVMENLFYGR	5.84	0.750403	0.750403	4.57e-13	1725.93	14.4494	15.514	15.4703	14.911	15.0723	14.1708	0	15.6516	12.9135	14.0344	12.9675	16.2797	16.1922	13.6557	14.3874	11.0385	12.4854	13.8244	15.0238	0	0	0	15.5473	0	14.4669	14.8957	0	0	14.9299	0	0	15.154
A0A2K6ECN4	A0A2K6ECN4_MACNE	Uncharacterized protein	ZNF155	Macaca nemestrina (Pig-tailed macaque)	regulation of transcription, DNA-templated [GO:0006355]		metal ion binding [GO:0046872]; nucleic acid binding [GO:0003676]	FWMMETVTQREGNSGSK	3.26	1	1	0.0667633	2020.76	0	0	9.29771	11.4532	11.4666	13.2083	8.57466	13.5828	0	14.5685	12.8248	13.1313	14.5705	12.8115	14.611	11.9855	14.1669	15.2207	15.5515	9.5889	13.2255	15.0565	13.6758	15.2222	12.5566	13.6937	11.9459	14.2995	12.9558	12.7516	15.3576	0
F7FA77	F7FA77_MACMU	ATP binding cassette subfamily C member 1	ABCC1	Macaca mulatta (Rhesus macaque)		integral component of membrane [GO:0016021]	ATPase activity [GO:0016887]; ATPase-coupled transmembrane transporter activity [GO:0042626]; ATP binding [GO:0005524]	DAGLV	3.25	1	1	0.215499	475.231	18.7285	17.973	0	16.6268	19.3641	19.3604	17.6507	18.4453	17.7606	17.9385	18.5376	16.5996	0	16.0125	19.1503	16.037	18.1096	16.776	0	17.4339	0	18.2825	18.1393	17.9251	0	15.1515	0	0	15.323	16.8928	17.7606	0
A0A2K5TY25	A0A2K5TY25_MACFA	DUF3715 domain-containing protein	TASOR	Macaca fascicularis (Crab-eating macaque) (Cynomolgus monkey)	in utero embryonic development [GO:0001701]; mitotic spindle assembly [GO:0090307]; negative regulation of gene expression, epigenetic [GO:0045814]; negative regulation of single stranded viral RNA replication via double stranded DNA intermediate [GO:0045869]; positive regulation of DNA methylation-dependent heterochromatin assembly [GO:0090309]; protein localization to heterochromatin [GO:009735…	heterochromatin [GO:0000792]; nucleoplasm [GO:0005654]	chromatin binding [GO:0003682]	GFGSGK	8.53	0.137591	0.137591	0.131183	553.381	15.4388	15.4213	16.2597	15.7763	15.4835	16.9204	14.7688	15.1085	16.9016	15.2518	15.7283	16.3544	15.7067	15.7246	15.6099	16.3172	16.8572	16.9161	16.1616	16.6043	16.1615	15.8355	16.6767	17.0381	15.9996	16.8011	14.8179	15.5011	16.4872	15.7943	15.4951	16.7423
A0A2K6D747	A0A2K6D747_MACNE	Uncharacterized protein	MYO1F	Macaca nemestrina (Pig-tailed macaque)		myosin complex [GO:0016459]	actin binding [GO:0003779]; ATP binding [GO:0005524]; motor activity [GO:0003774]	GAPQHCGSK	6.69	1	1	0.0740037	939.48	0	0	14.8573	0	14.7491	0	0	0	0	0	0	0	0	0	0	0	15.3959	15.8829	0	0	15.333	0	15.2329	0	0	14.552	0	0	14.8347	0	0	15.1456
F7FBE7	F7FBE7_MACMU	F-box protein 15	FBXO15	Macaca mulatta (Rhesus macaque)				GGGAAR	9.47	0.0702766	0.0702766	0.190602	487.23	18.5633	17.987	20.7339	18.5846	18.6187	19.3867	16.1607	19.0964	18.3005	19.5657	17.6656	16.5565	19.483	16.9484	20.7476	19.4273	17.3625	17.5997	18.2197	17.1762	17.8306	19.5644	17.3643	17.6511	17.3748	18.0668	17.9501	18.3646	17.855	18.5604	18.3206	16.8002
F7FJT1	F7FJT1_MACMU	TGc domain-containing protein	TGM1	Macaca mulatta (Rhesus macaque)	keratinocyte differentiation [GO:0030216]; peptide cross-linking [GO:0018149]; positive regulation of cell cycle [GO:0045787]; positive regulation of keratinocyte proliferation [GO:0010838]	intrinsic component of membrane [GO:0031224]	identical protein binding [GO:0042802]; metal ion binding [GO:0046872]; protein-glutamine gamma-glutamyltransferase activity [GO:0003810]	NGLVYMK	10.71	0.00538248	0.00538248	0.147813	840.633	16.9727	16.5209	16.5581	16.9106	17.6286	17.0717	16.2438	17.685	16.6304	17.4682	17.0121	16.3397	16.9362	16.6048	17.2008	17.6342	16.4559	16.4035	16.3556	17.232	15.7288	17.0082	15.5299	16.1313	16.1091	17.2772	16.5581	17.076	16.1437	16.7381	15.9852	17.6199
G7MPB5	G7MPB5_MACMU	Guanylate cyclase activator 1B (Guanylyl cyclase-activating protein 2)	GUCA1B MRPS10	Macaca mulatta (Rhesus macaque)	response to stimulus [GO:0050896]; visual perception [GO:0007601]		calcium ion binding [GO:0005509]	GTLEHK	8.84	0.454338	0.454338	0.111347	685.447	17.1565	18.5384	18.2419	17.2417	16.4044	17.796	16.8896	17.4774	18.5174	16.6542	17.0351	16.9142	16.0982	16.3224	16.1545	16.9095	17.5407	18.3382	19.4867	17.4322	18.2849	17.4606	16.4994	17.5413	17.5788	18.7307	17.4956	18.4413	18.6327	16.6379	17.8327	16.2498
Q9N063	Q9N063_MACFA	Unnamed protein product		Macaca fascicularis (Crab-eating macaque) (Cynomolgus monkey)				EMLLG	4.11	1	1	0.218873	579.516	14.6405	16.0113	14.4539	15.5265	15.8605	16.269	15.1206	15.3276	16.2139	15.7318	14.3747	0	16.7691	15.549	15.5563	14.6008	15.5616	16.6245	15.9513	15.2995	16.1138	16.2591	16.292	20.4848	14.6196	15.9161	16.7049	16.6386	14.7692	15.7746	15.5536	15.7837
A0A1D5Q969	A0A1D5Q969_MACMU	Transportin 3 (Transportin-3 isoform 1)	TNPO3	Macaca mulatta (Rhesus macaque)	protein import into nucleus [GO:0006606]	annulate lamellae [GO:0005642]; cytoplasm [GO:0005737]; nuclear envelope [GO:0005635]	identical protein binding [GO:0042802]; Ran GTPase binding [GO:0008536]	LGEHLYK	5.7	0.378867	0.378867	0.166076	859.296	14.2084	0	0	15.2483	0	16.4483	0	14.5404	0	0	0	13.5138	0	14.6465	0	0	13.3252	15.5153	15.961	13.0046	15.3824	0	14.8782	0	14.7557	0	15.8309	15.2445	15.0893	0	10.3243	15.273
A0A2H1NER1	A0A2H1NER1_MACFA	MHC class I protein	Mafa-B	Macaca fascicularis (Crab-eating macaque) (Cynomolgus monkey)	antigen processing and presentation [GO:0019882]; immune response [GO:0006955]	integral component of membrane [GO:0016021]		APRTLLLLLSGILALTK	4.29	1	1	0.0883182	1793.37	15.008	12.8025	0	14.156	0	0	0	15.2073	15.1666	14.4831	14.376	15.3535	13.9154	12.0771	11.4126	14.7598	0	0	0	14.2026	0	0	0	0	13.9776	12.6999	15.4489	0	0	14.7724	0	7.58454
A0A2K5VUC3	A0A2K5VUC3_MACFA	Uncharacterized protein	ST6GALNAC2	Macaca fascicularis (Crab-eating macaque) (Cynomolgus monkey)	protein O-linked glycosylation [GO:0006493]; protein sialylation [GO:1990743]	Golgi apparatus [GO:0005794]; integral component of membrane [GO:0016021]	alpha-N-acetylgalactosaminide alpha-2,6-sialyltransferase activity [GO:0001665]	DLHNAGILR	5.05	1	1	0.092028	1008.65	0	0	0	0	0	0	0	0	0	0	0	0	0	0	0	0	17.2052	0	0	0	0	16.1591	0	0	0	16.63	0	0	17.4028	0	0	0
A0A2K5W8T3	A0A2K5W8T3_MACFA	Uncharacterized protein	DTHD1	Macaca fascicularis (Crab-eating macaque) (Cynomolgus monkey)	signal transduction [GO:0007165]			LPKHK	2.84	1	1	1.16e-13	622.813	0	0	0	0	0	0	0	0	0	0	0	0	0	0	0	0	15.2522	0	0	14.2258	0	0	0	0	13.4529	0	0	14.9505	0	0	0	0
A0A2K5WI84	A0A2K5WI84_MACFA	Polypeptide N-acetylgalactosaminyltransferase (EC 2.4.1.-) (Protein-UDP acetylgalactosaminyltransferase)	GALNT12	Macaca fascicularis (Crab-eating macaque) (Cynomolgus monkey)	protein glycosylation [GO:0006486]	Golgi membrane [GO:0000139]; integral component of membrane [GO:0016021]	carbohydrate binding [GO:0030246]; metal ion binding [GO:0046872]; polypeptide N-acetylgalactosaminyltransferase activity [GO:0004653]	AADPGPPR	2.85	1	1	0	777.159	0	0	0	0	14.5605	16.7306	17.551	17.7048	0	0	0	0	0	0	0	0	0	0	0	0	0	0	0	0	0	0	0	0	0	0	0	0
A0A2K5X552	A0A2K5X552_MACFA	Uncharacterized protein		Macaca fascicularis (Crab-eating macaque) (Cynomolgus monkey)			calcium ion binding [GO:0005509]	ALGAFSPPRPAQGSSSPR	1.53	1	1	0.172093	1783.33	0	0	0	0	0	0	0	0	0	0	0	0	0	0	0	0	15.2165	17.0397	0	0	0	0	16.8185	0	0	0	0	0	16.0911	0	0	0
A0A2K6ARC5	A0A2K6ARC5_MACNE	Uncharacterized protein	DLGAP3	Macaca nemestrina (Pig-tailed macaque)	signaling [GO:0023052]	cholinergic synapse [GO:0098981]; glutamatergic synapse [GO:0098978]; neuromuscular junction [GO:0031594]; postsynaptic specialization [GO:0099572]	amyloid-beta binding [GO:0001540]	AMGDEESGDSDGSPK	3.55	1	1	0.492087	1497.6	0	0	0	0	0	0	0	0	0	0	0	0	0	0	0	0	0	0	0	0	17.8373	19.8874	0	18.0001	0	0	0	0	17.5974	0	0	0
A0A2K6CV03	A0A2K6CV03_MACNE	Uncharacterized protein	SIPA1L3	Macaca nemestrina (Pig-tailed macaque)	cytoskeleton organization [GO:0007010]; epithelial cell morphogenesis [GO:0003382]; establishment of epithelial cell polarity [GO:0090162]; eye development [GO:0001654]; hematopoietic progenitor cell differentiation [GO:0002244]; regulation of small GTPase mediated signal transduction [GO:0051056]	apical part of cell [GO:0045177]; Golgi apparatus [GO:0005794]; nucleoplasm [GO:0005654]; plasma membrane [GO:0005886]; stress fiber [GO:0001725]; tricellular tight junction [GO:0061689]	GTPase activator activity [GO:0005096]	SPGEADEGR	8.41	1	1	0.22167	917.019	0	0	16.5171	15.1906	0	17.1522	0	0	0	17.8366	0	0	0	0	0	0	0	0	0	0	0	0	0	0	0	0	0	0	0	0	0	0
A0A2K6ED77	A0A2K6ED77_MACNE	Uncharacterized protein	GASK1B	Macaca nemestrina (Pig-tailed macaque)		Golgi apparatus [GO:0005794]; membrane [GO:0016020]		CCTGHTR	5.66	1	1	0.193429	891.851	15.6498	0	0	0	0	15.2222	15.1647	0	0	0	0	0	16.6112	16.6692	0	16.4083	15.8298	0	16.7929	15.5698	16.1022	0	17.1784	16.0718	0	16.7091	16.5155	14.8553	15.7005	0	15.3608	16.1216
A0A5F7ZTZ2	A0A5F7ZTZ2_MACMU	Uncharacterized protein	LOC100424830	Macaca mulatta (Rhesus macaque)				LKEQMK	15.05	0.0308295	0.0308295	0.0201289	775.264	0	0	0	0	0	0	0	0	0	0	0	0	0	0	0	0	15.0525	0	0	0	0	0	0	21.0677	0	0	14.5098	0	10.3806	0	0	0
G7PNR3	G7PNR3_MACFA	RabBD domain-containing protein	EGM_06197	Macaca fascicularis (Crab-eating macaque) (Cynomolgus monkey)	intracellular protein transport [GO:0006886]		Rab GTPase binding [GO:0017137]	IRHHISCIEK	5.47	1	1	0.182998	1292.36	0	18.2174	0	0	17.9921	0	0	0	0	0	17.2445	13.5252	0	0	0	0	0	0	0	0	0	0	0	0	0	0	0	0	0	0	0	0
H9F1U0	H9F1U0_MACMU	Signal recognition particle 14 kDa protein (Fragment)	SRP14	Macaca mulatta (Rhesus macaque)	SRP-dependent cotranslational protein targeting to membrane [GO:0006614]	signal recognition particle, endoplasmic reticulum targeting [GO:0005786]	7S RNA binding [GO:0008312]; endoplasmic reticulum signal peptide binding [GO:0030942]	TKAAAAAAAAAA	7.09	1	1	0.164892	957.376	0	14.7392	0	13.7017	11.9344	0	0	14.8953	0	0	13.661	0	13.1706	15.8824	14.1223	11.0398	14.2068	0	0	15.7396	15.115	13.488	15.5966	17.8687	14.3415	14.1493	15.5132	13.6265	0	11.5919	15.6727	14.7622
H9FZW9	H9FZW9_MACMU	SAFB-like transcription modulator isoform b	SLTM	Macaca mulatta (Rhesus macaque)			RNA binding [GO:0003723]	DTSGPRK	1.61	1	1	0.133171	759.222	0	0	0	0	0	0	0	0	0	0	0	0	0	0	0	0	0	0	0	15.9656	0	0	0	0	0	0	0	14.7478	15.3315	0	0	16.0841
I7GJP9	I7GJP9_MACFA	Macaca fascicularis brain cDNA clone: QmoA-10348, similar to human transposon-derived Buster1 transposase-like protein(LOC58486), mRNA, RefSeq: NM_021211.1		Macaca fascicularis (Crab-eating macaque) (Cynomolgus monkey)				LDAAPHMRIR	10.99	1	1	0.255004	1179.27	0	0	0	0	0	0	0	0	0	0	0	0	0	0	0	0	0	0	0	0	0	0	0	16.9831	0	0	16.2507	14.9217	0	15.6733	0	0
A0A2K6CQ99	A0A2K6CQ99_MACNE	Uncharacterized protein	VMO1	Macaca nemestrina (Pig-tailed macaque)				GAKLLPLLLLLQATR	1.52	1	1	0.3047	1619.6	15.2468	0	15.0732	0	0	0	15.7101	0	0	0	0	14.1099	0	0	0	16.2572	0	16.4585	0	16.1415	0	0	15.2786	0	15.9532	0	15.5366	14.7456	15.4443	16.5898	15.2999	16.3567
F6VP83	F6VP83_MACMU	Neuronal PAS domain protein 3	NPAS3	Macaca mulatta (Rhesus macaque)	positive regulation of transcription, DNA-templated [GO:0045893]; regulation of transcription by RNA polymerase II [GO:0006357]	nucleus [GO:0005634]	DNA-binding transcription factor activity, RNA polymerase II-specific [GO:0000981]; protein dimerization activity [GO:0046983]	GVHIK	9.74	1	1	1.15e-13	553.19	0	0	0	0	0	0	0	0	0	0	0	0	0	0	0	16.156	0	0	0	15.5374	16.8637	0	0	16.9127	0	13.7479	16.2533	15.4223	0	0	0	0
H9EQS1	H9EQS1_MACMU	Cyclin-C	CCNC	Macaca mulatta (Rhesus macaque)	regulation of transcription by RNA polymerase II [GO:0006357]	host cell nucleus [GO:0042025]; mediator complex [GO:0016592]	cyclin-dependent protein serine/threonine kinase regulator activity [GO:0016538]	IVNDTYR	2.47	1	1	0.00683478	881.583	14.4243	14.8698	15.065	0	14.4856	10.2273	14.6748	0	12.1433	15.7646	15.0511	0	0	0	12.0907	0	0	0	0	12.922	0	0	0	0	0	13.1771	0	0	0	14.146	15.683	0
H9G2F9	H9G2F9_MACMU	BCL2 associated transcription factor 1 (Bcl-2-associated transcription factor 1 isoform 1)	BCLAF1	Macaca mulatta (Rhesus macaque)	apoptotic process [GO:0006915]; cellular response to leukemia inhibitory factor [GO:1990830]; negative regulation of transcription, DNA-templated [GO:0045892]; positive regulation of DNA-templated transcription, initiation [GO:2000144]; positive regulation of intrinsic apoptotic signaling pathway [GO:2001244]; positive regulation of response to DNA damage stimulus [GO:2001022]; regulation of DNA-…	nuclear speck [GO:0016607]	DNA binding [GO:0003677]	SSATSGDIWPGLSAYDNSPR	4.71	0.0587163	0.0587163	0.129193	2079.97	0	0	0	13.6236	0	0	0	0	0	0	10.7783	0	14.8018	0	0	17.0284	12.1416	0	0	14.68	18.1585	15.4176	12.5269	16.5905	14.2897	8.13414	0	0	17.7031	14.1785	0	0
Q15B83	Q15B83_MACFA	17beta hydroxysteroid dehydrogenase type 1 (Fragment)		Macaca fascicularis (Crab-eating macaque) (Cynomolgus monkey)				VLQAFLPDMK	3.99	1	1	0.0860977	1160.44	12.2293	0	13.5574	14.2388	0	0	0	0	0	0	13.5268	0	0	0	0	0	12.3801	0	14.1861	0	13.6487	13.8639	11.4595	9.35597	0	13.5279	0	0	13.7549	0	13.7379	14.6835
A0A2K6BMJ3	A0A2K6BMJ3_MACNE	Uncharacterized protein	ARHGAP39	Macaca nemestrina (Pig-tailed macaque)	postsynapse organization [GO:0099173]; signal transduction [GO:0007165]	cytoskeleton [GO:0005856]; glutamatergic synapse [GO:0098978]		VLIQHLDTSFMEGVL	10.75	1	1	0.154071	1717.98	14.2084	0	0	14.425	15.7239	0	0	0	0	0	0	13.5138	0	13.8186	0	0	15.1419	14.4002	0	13.0046	14.9625	14.0447	15.7832	0	15.6041	0	14.2072	15.2445	0	0	12.0971	14.2899
F7FVX1	F7FVX1_MACMU	Uncharacterized protein	EGK_12249	Macaca mulatta (Rhesus macaque)				GPGANI	1.98	0.26805	0.26805	0.266971	528.696	15.5242	16.3209	16.5999	16.8284	15.3609	16.4391	15.7627	16.5067	15.2717	15.5971	15.5749	15.3222	16.475	0	0	0	16.0535	17.9389	15.7347	16.0032	16.4531	16.7767	15.0965	21.146	16.2741	15.147	17.5035	16.6626	16.6044	16.5379	15.1176	17.1779
F7HEN1	F7HEN1_MACMU	Tripartite motif-containing protein 39 isoform 2	LOC100426750 TRIM39	Macaca mulatta (Rhesus macaque)			zinc ion binding [GO:0008270]	LWPLFYPGIR	9.66	0.29394	0.29394	0.251651	1261.82	17.6958	0	0	0	17.1629	0	0	17.5489	0	0	19.2421	0	0	0	0	18.8837	19.8456	18.766	18.8694	16.5801	18.8348	17.8308	0	17.6148	19.8449	18.8193	0	18.6622	0	0	0	17.1787
A0A2K5VQP5	A0A2K5VQP5_MACFA	Uncharacterized protein	RNASEL	Macaca fascicularis (Crab-eating macaque) (Cynomolgus monkey)	defense response to virus [GO:0051607]; fat cell differentiation [GO:0045444]; mRNA processing [GO:0006397]; negative regulation of viral genome replication [GO:0045071]; positive regulation of glucose import [GO:0046326]; positive regulation of transcription by RNA polymerase II [GO:0045944]; regulation of mRNA stability [GO:0043488]		ATP binding [GO:0005524]; protein kinase activity [GO:0004672]; ribonuclease activity [GO:0004540]; ribonucleoprotein complex binding [GO:0043021]; RNA binding [GO:0003723]	INADVMK	19.61	1	1	0.304409	806.162	5.00031	13.677	18.7594	0	12.6515	0	17.2463	18.6205	18.2387	16.2057	14.5018	8.87942	0	17.1097	14.444	17.6824	0	14.8035	0	10.6465	0	0	18.145	0	18.5036	0	0	0	13.9681	17.3089	0	0
A0A2K6AUT7	A0A2K6AUT7_MACNE	Protein aurora borealis	BORA	Macaca nemestrina (Pig-tailed macaque)	cell cycle [GO:0007049]; cell division [GO:0051301]			GDVKESK	6.72	1	1	0.00748453	763.456	0	0	15.5922	16.1225	0	0	16.1897	17.32	18.2269	0	0	0	0	0	0	18.1517	16.6164	17.9416	0	0	17.8785	18.0518	17.3986	17.2584	18.598	0	16.4402	18.3244	16.6181	0	0	18.2242
A0A2K6B1D9	A0A2K6B1D9_MACNE	Ig-like domain-containing protein		Macaca nemestrina (Pig-tailed macaque)		integral component of membrane [GO:0016021]		MVNEMPEDRR	7.64	1	1	0.148639	1308.35	13.4261	0	13.4423	14.609	14.4024	0	14.3192	0	0	17.4393	0	13.8842	0	0	0	0	14.787	0	0	14.5904	13.623	12.0036	14.9298	17.6766	16.517	14.436	16.7292	0	15.2502	0	12.4988	16.0332
A0A2K6CXS9	A0A2K6CXS9_MACNE	Anion exchange protein	SLC4A7	Macaca nemestrina (Pig-tailed macaque)		integral component of membrane [GO:0016021]	inorganic anion exchanger activity [GO:0005452]	EGLSASR	8.9	0.931515	0.931515	0.247737	719.992	0	18.5409	16.8344	17.9478	0	0	0	16.9672	0	0	0	0	20.8991	19.1559	17.8067	0	18.9932	19.7212	18.5089	18.4066	22.0546	18.5522	0	18.2558	20.009	19.4329	17.5308	0	17.4563	0	0	18.2166
A0A2K6DKV3	A0A2K6DKV3_MACNE	PHD-type domain-containing protein	PHF21A	Macaca nemestrina (Pig-tailed macaque)		DNA repair complex [GO:1990391]; histone deacetylase complex [GO:0000118]	metal ion binding [GO:0046872]	TVTPPAAPKPK	2.18	1	1	0.190994	1105.1	14.5452	0	11.7852	0	13.5802	12.1316	0	0	0	13.992	0	0	9.14626	0	0	0	12.4407	10.3118	16.0305	16.6118	15.7223	0	13.7934	0	14.7296	12.7797	0	0	13.9711	0	10.1608	14.4995
A0A5F8AT75	A0A5F8AT75_MACMU	Uncharacterized protein		Macaca mulatta (Rhesus macaque)				AEGARR	4.9	1	1	0.17727	659.707	0	0	18.8033	17.6362	17.7036	17.6646	17.2827	17.2818	18.5167	19.1605	0	17.808	16.6274	17.0867	18.3139	0	17.2354	18.3207	0	16.4717	16.25	0	0	0	0	0	17.4444	0	18.7501	0	17.4386	0
G7ML74	G7ML74_MACMU	Aa_trans domain-containing protein	EGK_11614	Macaca mulatta (Rhesus macaque)	cellular response to potassium ion starvation [GO:0051365]; histidine transport [GO:0015817]; positive regulation of transcription from RNA polymerase II promoter in response to acidic pH [GO:0061402]	apical plasma membrane [GO:0016324]; integral component of plasma membrane [GO:0005887]	L-alanine transmembrane transporter activity [GO:0015180]; L-asparagine transmembrane transporter activity [GO:0015182]; L-glutamine transmembrane transporter activity [GO:0015186]; L-histidine transmembrane transporter activity [GO:0005290]	AYEQLGYRAFGTPGK	2.63	0.73229	0.73229	0.370267	1657.79	0	0	14.5929	0	16.3493	0	0	16.494	14.1649	16.3437	0	0	0	0	14.9545	15.0102	0	15.9608	16.0984	15.2436	15.5632	14.0727	16.1196	17.2397	16.5753	0	15.2969	14.9981	16.576	16.5498	0	0
G7PXB0	G7PXB0_MACFA	Uncharacterized protein	EGM_09612	Macaca fascicularis (Crab-eating macaque) (Cynomolgus monkey)				ATADLVNLGGHTLKMR	1.48	1	1	0.14828	1712.83	11.2824	14.7118	11.9887	0	15.2348	0	0	0	0	0	0	14.202	0	4.95524	15.6025	0	0	0	16.7807	0	20.3557	17.6126	11.3076	17.011	15.4646	15.8715	15.5134	0	0	17.0318	15.9275	0
A0A2K5VBI9	A0A2K5VBI9_MACFA	Ig-like domain-containing protein	MADCAM1	Macaca fascicularis (Crab-eating macaque) (Cynomolgus monkey)	integrin-mediated signaling pathway [GO:0007229]; positive regulation of lymphocyte migration [GO:2000403]	membrane [GO:0016020]	integrin binding involved in cell-matrix adhesion [GO:0098640]	VCVGSCGGR	7.23	0.584026	0.584026	0.187558	951.538	16.9791	17.5427	17.6805	16.3001	0	0	0	0	17.6048	16.7733	0	0	17.0363	0	0	0	16.0601	18.4934	18.5648	17.9885	17.147	21.9444	17.1207	18.4205	0	18.5052	0	17.5731	0	17.245	0	0
A0A5F8AV83	A0A5F8AV83_MACMU	Uncharacterized protein	USF2	Macaca mulatta (Rhesus macaque)				WRTGCDPK	36.22	1	1	0.58243	1018.46	17.9494	17.3978	0	0	0	17.9704	0	19.0648	0	0	0	18.2169	0	0	18.0234	19.2464	19.4989	18.4015	0	0	0	18.4466	19.4479	18.3523	19.5552	18.2396	0	18.4534	17.9748	0	18.377	18.8652
H9ZAG6	H9ZAG6_MACMU	Non-specific serine/threonine protein kinase (EC 2.7.11.1)	TRPM7	Macaca mulatta (Rhesus macaque)	cellular magnesium ion homeostasis [GO:0010961]; protein tetramerization [GO:0051262]	integral component of membrane [GO:0016021]	ATP binding [GO:0005524]; calcium channel activity [GO:0005262]; metal ion binding [GO:0046872]; protein serine/threonine kinase activity [GO:0004674]	DEETVCSK	10.63	1	1	0.196558	967.151	17.6955	0	17.2913	17.6774	19.084	15.0605	13.5176	0	13.0444	0	17.1456	17.1331	17.2748	13.9592	0	0	16.4377	16.7725	0	16.1614	19.8181	16.7486	18.2394	17.8243	16.4973	16.9289	18.369	16.5908	17.4999	18.4279	17.5032	18.1938
A0A1D5R1G7	A0A1D5R1G7_MACMU	Uncharacterized protein	GASK1A	Macaca mulatta (Rhesus macaque)		endoplasmic reticulum [GO:0005783]; extracellular region [GO:0005576]; Golgi apparatus [GO:0005794]; membrane [GO:0016020]		ALTGGR	6.49	1	1	0.0604364	573.121	0	0	21.0494	16.8099	17.2173	16.5619	15.7462	16.8617	20.4973	19.3341	0	0	0	0	0	0	17.6076	0	0	0	0	0	0	0	0	0	0	0	20.2252	0	0	0
G7P5X1	G7P5X1_MACFA	G protein-regulated inducer of neurite outgrowth 3	EGM_14543	Macaca fascicularis (Crab-eating macaque) (Cynomolgus monkey)				GTVPDPLR	3.42	0.0215721	0.0215721	0.156814	855.703	17.5373	17.8017	0	15.7371	14.4437	17.8809	14.2916	0	18.6706	0	0	0	15.3556	0	15.7965	0	17.3054	18.1251	19.6167	18.014	15.5712	16.7036	0	17.2665	17.1076	18.1436	13.9308	16.5555	18.0358	15.3713	0	17.1182
H9EPH9	H9EPH9_MACMU	Golgi phosphoprotein 3	GOLPH3	Macaca mulatta (Rhesus macaque)	asymmetric Golgi ribbon formation [GO:0090164]; cell adhesion molecule production [GO:0060352]; cellular response to rapamycin [GO:0072752]; gene expression [GO:0010467]; glycoprotein biosynthetic process [GO:0009101]; Golgi organization [GO:0007030]; Golgi to plasma membrane protein transport [GO:0043001]; Golgi vesicle budding [GO:0048194]; lamellipodium assembly [GO:0030032]; leukocyte tetheri…	cytosol [GO:0005829]; Golgi cisterna [GO:0031985]; Golgi cisterna membrane [GO:0032580]; mitochondrion [GO:0005739]; trans-Golgi network [GO:0005802]	enzyme binding [GO:0019899]; phosphatidylinositol-4-phosphate binding [GO:0070273]	DEQDDDDKGDSK	9.63	1	1	1.83e-12	1366.27	17.3616	18.1516	0	16.6573	17.163	18.1185	16.3683	17.0169	17.8437	16.1666	16.2601	16.1116	0	14.9671	15.4794	15.4651	14.9802	17.7037	15.9679	16.3992	16.8106	0	0	0	0	17.4469	15.0091	0	0	16.2413	0	15.4788
A0A5F7ZBQ9	A0A5F7ZBQ9_MACMU	Uncharacterized protein	PCDHB7	Macaca mulatta (Rhesus macaque)	homophilic cell adhesion via plasma membrane adhesion molecules [GO:0007156]	integral component of membrane [GO:0016021]; plasma membrane [GO:0005886]	calcium ion binding [GO:0005509]	VVPAVQR	8.44	0.189821	0.189821	0.33514	768.387	15.8979	0	0	0	0	0	0	15.0408	0	0	0	0	0	16.7176	0	0	15.568	15.3298	0	0	0	0	0	0	16.007	15.433	15.6876	15.919	0	15.8051	15.176	18.4912
G7P0B5	G7P0B5_MACFA	Uncharacterized protein	EGM_12391	Macaca fascicularis (Crab-eating macaque) (Cynomolgus monkey)		integral component of membrane [GO:0016021]	heme binding [GO:0020037]; iron ion binding [GO:0005506]; monooxygenase activity [GO:0004497]; oxidoreductase activity, acting on paired donors, with incorporation or reduction of molecular oxygen [GO:0016705]	DTESHK	6.11	1	1	0.269408	716.064	15.4445	19.4812	16.5055	17.8198	15.8862	15.8319	16.0846	15.0548	0	15.7502	15.4017	16.6492	15.3605	15.1947	16.0207	16.6071	16.981	16.1834	15.7401	18.7059	16.3287	16.6148	15.9257	18.2778	16.7436	0	16.9936	17.0082	16.3076	16.9948	18.7355	15.4711
A0A2K5WNY7	A0A2K5WNY7_MACFA	Kinesin-like protein	KIF5C	Macaca fascicularis (Crab-eating macaque) (Cynomolgus monkey)	microtubule-based movement [GO:0007018]	cytoplasm [GO:0005737]; microtubule [GO:0005874]	ATP binding [GO:0005524]; microtubule binding [GO:0008017]; microtubule motor activity [GO:0003777]	MNASER	4.22	1	1	0.2109	722.493	19.5919	0	16.8585	18.778	16.789	15.4291	18.1372	20.623	17.4952	18.1218	18.7664	19.1329	17.6514	0	18.1876	18.8138	17.0227	16.8756	0	0	0	17.364	17.9052	19.4856	17.4866	0	18.4738	17.4277	17.7772	0	0	17.4735
H9ETH2	H9ETH2_MACMU	Heterogeneous nuclear ribonucleoprotein U isoform b	HNRNPU	Macaca mulatta (Rhesus macaque)		nucleus [GO:0005634]; viral nucleocapsid [GO:0019013]		VRGPK	2.07	1	1	0.0989056	556.233	0	15.7463	15.4925	16.4022	14.4863	14.4021	15.0534	12.3247	14.335	14.1358	0	0	0	14.4914	0	0	15.7957	14.873	14.9589	0	15.1782	0	15.348	19.8936	14.2995	15.3458	14.9267	16.1383	14.8862	15.6524	12.4882	15.585
A0A2K5TJB8	A0A2K5TJB8_MACFA	Uncharacterized protein	SLC4A9	Macaca fascicularis (Crab-eating macaque) (Cynomolgus monkey)		integral component of membrane [GO:0016021]	inorganic anion exchanger activity [GO:0005452]	DDIVSMVR	14.37	0.441691	0.441691	0.238926	951.763	19.0239	19.692	20.7941	19.2109	20.5615	18.0249	20.8304	20.1091	19.8363	20.7998	20.5665	20.7904	20.4829	20.4233	20.741	20.5357	20.7734	19.15	20.5226	19.981	20.5952	19.2009	18.9733	19.7865	18.9473	20.2343	19.4466	19.5462	18.5199	19.8354	20.0308	20.1897
A0A2K5U791	A0A2K5U791_MACFA	USP domain-containing protein	USP54	Macaca fascicularis (Crab-eating macaque) (Cynomolgus monkey)	protein deubiquitination [GO:0016579]		thiol-dependent ubiquitinyl hydrolase activity [GO:0036459]	LGDLFFR	16.13	1	1	0.121762	867.659	18.4043	19.9795	17.6095	19.0714	17.8155	22.197	17.2388	21.1979	20.018	20.3013	19.6794	18.6579	20.6652	18.5811	18.3297	17.3962	17.0521	17.5675	19.721	16.9486	17.9564	20.5035	16.022	16.3663	16.1018	19.0779	18.6111	17.0657	17.9389	20.9275	17.7211	18.7412
A0A2K6BAK5	A0A2K6BAK5_MACNE	Isocitrate dehydrogenase [NADP] (EC 1.1.1.42)		Macaca nemestrina (Pig-tailed macaque)	glyoxylate cycle [GO:0006097]; isocitrate metabolic process [GO:0006102]; tricarboxylic acid cycle [GO:0006099]		isocitrate dehydrogenase (NADP+) activity [GO:0004450]; metal ion binding [GO:0046872]	AIICK	6.54	0.698284	0.698284	0.174074	603.527	16.0148	15.6353	15.7895	15.8953	16.0014	16.8967	15.6867	16.4304	15.2791	16.0093	15.3246	15.2183	15.7908	16.0945	0	15.0763	15.9374	15.9702	16.2881	16.3613	16.6692	15.8951	15.3442	21.9243	16.3785	16.7075	16.1071	15.9524	15.7936	15.9966	16.4427	15.101
G7N4V3	G7N4V3_MACMU	p170	EGK_02420	Macaca mulatta (Rhesus macaque)	regulation of small GTPase mediated signal transduction [GO:0051056]		GTPase activator activity [GO:0005096]	EPANSR	5.85	0.559862	0.559862	0.174238	675.361	16.7445	16.3646	16.2908	11.7552	16.0182	15.6252	15.5863	15.8404	15.7811	15.0066	16.3236	15.929	15.7405	15.2956	15.652	15.2819	0	17.0924	16.8455	16.8888	16.7878	16.6115	13.5714	16.0972	16.3001	16.5036	15.8819	16.119	16.4719	15.5842	15.6111	17.0939
Q8WP26	Q8WP26_MACFA	Uncharacterized protein (Fragment)		Macaca fascicularis (Crab-eating macaque) (Cynomolgus monkey)				VLAPGDPGVNK	11.94	1	1	0.0625501	1066.02	13.8163	0	15.1502	14.4927	15.4721	12.6276	0	13.9299	14.054	14.7536	0	12.4895	15.7827	0	0	16.0434	15.394	16.5018	15.0097	14.6323	15.1876	16.1024	13.2732	0	14.5803	14.6718	17.2404	15.3679	16.0863	0	12.8164	15.8889
A0A2K5W532	A0A2K5W532_MACFA	UBX domain-containing protein	UBXN7	Macaca fascicularis (Crab-eating macaque) (Cynomolgus monkey)		nuclear body [GO:0016604]; VCP-NPL4-UFD1 AAA ATPase complex [GO:0034098]	transcription factor binding [GO:0008134]; ubiquitin binding [GO:0043130]; ubiquitin protein ligase binding [GO:0031625]	LGDFPYVSILDPR	4.72	1	1	9.18e-13	1492.83	15.0139	15.2011	16.1208	0	0	0	15.9771	0	0	14.5433	15.6307	13.3742	15.5885	14.41	14.3181	0	0	12.0124	13.5581	0	0	0	0	15.1071	0	0	0	16.1044	0	0	12.7891	0
A0A2K5VHC2	A0A2K5VHC2_MACFA	ANK_REP_REGION domain-containing protein		Macaca fascicularis (Crab-eating macaque) (Cynomolgus monkey)		integral component of membrane [GO:0016021]		FKTIF	6.15	1	1	0.22814	656.089	0	0	11.2922	0	15.5898	0	0	15.5526	13.0756	16.0766	15.4419	15.5123	0	0	0	14.2491	14.8479	15.1263	16.417	15.8568	15.7659	0	16.3208	19.581	14.8049	15.2327	0	14.8103	16.1961	13.3613	13.2152	0
A0A2K5VKY7	A0A2K5VKY7_MACFA	Family with sequence similarity 81 member A	FAM81A	Macaca fascicularis (Crab-eating macaque) (Cynomolgus monkey)				QLSGLGDLR	12.08	1	1	0.166307	958.34	0	0	0	0	14.6198	0	0	0	0	0	0	0	0	13.5039	0	0	11.1896	0	0	0	0	18.4951	19.0738	11.918	18.6179	18.3874	0	0	0	0	0	16.2048
A0A2K6BRB9	A0A2K6BRB9_MACNE	Sorbin and SH3 domain containing 1	SORBS1	Macaca nemestrina (Pig-tailed macaque)				TFNTSNALGPVCK	5.62	0.75585	0.75585	0.0603551	1409.55	14.6389	13.3224	12.9178	0	15.001	0	13.9229	13.784	15.1566	15.0567	14.5555	13.9005	13.4495	14.176	0	15.0155	0	14.6244	15.3606	16.2581	15.1664	15.3659	15.7352	0	14.1616	14.9359	14.2446	14.0838	15.1988	15.9493	13.7515	14.4895
G7NWZ9	G7NWZ9_MACFA	Uncharacterized protein	LRRIQ3	Macaca fascicularis (Crab-eating macaque) (Cynomolgus monkey)				HVLVNSIWPLK	8.21	1	1	0.0137437	1304.74	0	0	0	14.1776	15.6308	0	0	0	0	0	0	0	0	0	0	0	14.9846	15.5866	0	0	0	15.3786	0	16.253	16.2139	0	16.8716	0	14.3761	0	0	0
G7P188	G7P188_MACFA	Uncharacterized protein (Fragment)	EGM_12469	Macaca fascicularis (Crab-eating macaque) (Cynomolgus monkey)				AGARQR	8.11	0.267494	0.267494	0.31608	659.771	15.8837	15.9756	0	16.4755	16.4864	16.4165	16.0064	15.1817	16.3962	15.1478	0	0	15.4081	15.8675	16.5519	0	15.5634	16.7948	16.0485	16.8502	15.741	16.0784	16.3593	17.9046	16.0786	16.594	16.5501	17.1994	0	16.2854	15.1311	16.3972
G7P360	G7P360_MACFA	Arginase (EC 3.5.3.1)	EGM_14021	Macaca fascicularis (Crab-eating macaque) (Cynomolgus monkey)	arginine metabolic process [GO:0006525]; urea cycle [GO:0000050]		arginase activity [GO:0004053]; metal ion binding [GO:0046872]	VMEETLSYLLGR	7.76	1	1	1.38e-12	1411.5	0	0	15.0551	0	0	0	15.5775	0	0	0	0	0	0	0	0	0	16.1517	0	0	0	16.6626	0	0	16.8754	0	0	0	16.7288	14.2148	16.1612	14.7794	0
G7PC61	G7PC61_MACFA	Cyclic nucleotide-binding domain-containing protein	EGM_17458	Macaca fascicularis (Crab-eating macaque) (Cynomolgus monkey)	visual perception [GO:0007601]	integral component of membrane [GO:0016021]	intracellular cAMP-activated cation channel activity [GO:0005222]; intracellular cGMP-activated cation channel activity [GO:0005223]	VDLFKAK	19.02	1	1	0.0301715	818.489	0	16.7636	0	15.9686	15.3515	0	0	17.1733	0	0	0	0	15.0422	14.4379	15.9435	14.8247	15.2507	16.0156	17.5192	16.1169	16.4919	15.7452	15.7898	16.8539	16.5715	16.1675	15.3796	15.3532	0	14.6608	0	0
H9FTG8	H9FTG8_MACMU	G-rich sequence factor 1 isoform 1	GRSF1	Macaca mulatta (Rhesus macaque)	RNA processing [GO:0006396]		RNA binding [GO:0003723]	THVGSHK	6.14	1	1	0.341239	765.988	16.1678	0	15.9375	16.1101	0	0	16.7776	16.314	15.5527	16.96	15.1866	16.7789	16.4388	16.5105	15.3644	16.9207	16.1452	16.8989	15.3295	17.2526	0	14.4229	0	0	16.2276	0	0	0	0	14.9352	15.5738	0
H9Z0R8	H9Z0R8_MACMU	UTP--glucose-1-phosphate uridylyltransferase (EC 2.7.7.9)	UGP2	Macaca mulatta (Rhesus macaque)	brain development [GO:0007420]; glycogen biosynthetic process [GO:0005978]; UDP-glucose metabolic process [GO:0006011]		identical protein binding [GO:0042802]; UTP:glucose-1-phosphate uridylyltransferase activity [GO:0003983]	LNGGLGTSMGCKGPK	5.1	1	1	0.138741	1491.6	16.4773	0	13.8812	15.8225	14.9523	13.5033	0	13.6393	15.1617	14.211	13.6257	14.2211	14.4924	0	15.9849	16.0371	15.4947	0	0	0	15.1701	14.1008	0	0	14.5277	13.1668	0	0	0	13.4697	12.5189	15.9421
I0FGL4	I0FGL4_MACMU	Peptide-O-fucosyltransferase (EC 2.4.1.221)	POFUT2	Macaca mulatta (Rhesus macaque)	fucose metabolic process [GO:0006004]	endoplasmic reticulum [GO:0005783]	peptide-O-fucosyltransferase activity [GO:0046922]	IRSLMK	6.61	0.744041	0.744041	0.149995	745.505	16.0793	15.7196	14.4595	16.2144	16.3039	18.6593	16.2124	15.7179	15.205	0	0	16.286	0	16.2291	0	0	16.1872	16.6413	16.7324	14.6983	17.2604	14.4163	15.9044	16.1354	15.7856	14.5516	16.7286	16.7812	15.3073	16.5954	16.3164	16.9512
I7GPH7	I7GPH7_MACFA	Macaca fascicularis brain cDNA clone: QtrA-16551, similar to human chromosome 4 open reading frame 14 (C4orf14), mRNA, RefSeq: NM_032313.2		Macaca fascicularis (Crab-eating macaque) (Cynomolgus monkey)			GTP binding [GO:0005525]	FSICNPTPYR	5.92	1	1	0.0683601	1253.96	0	17.3362	16.4045	16.2345	0	15.7892	14.3217	15.7929	0	16.3278	15.7569	16.0891	16.101	15.7828	0	15.5337	15.7916	0	0	15.7807	0	0	13.4603	0	15.1477	14.0703	0	13.4446	16.116	15.6673	0	15.9578
A0A2K5U4R5	A0A2K5U4R5_MACFA	IF rod domain-containing protein	SYNM	Macaca fascicularis (Crab-eating macaque) (Cynomolgus monkey)	intermediate filament cytoskeleton organization [GO:0045104]	intermediate filament [GO:0005882]	structural constituent of cytoskeleton [GO:0005200]; structural constituent of muscle [GO:0008307]	GISSKEPR	6.75	1	1	0.181872	874.645	15.3017	15.6491	15.2428	14.3744	14.4883	16.4275	15.5496	14.4192	15.7122	14.4787	16.3092	15.7324	16.1871	15.0043	15.8856	14.9002	0	15.0746	14.4854	15.5278	14.2381	15.3239	15.7139	14.8843	0	15.4626	0	14.793	14.1779	15.02	15.4764	15.4087
A0A2K5UT19	A0A2K5UT19_MACFA	Uncharacterized protein	ADGRB2	Macaca fascicularis (Crab-eating macaque) (Cynomolgus monkey)	cell surface receptor signaling pathway [GO:0007166]; negative regulation of angiogenesis [GO:0016525]	integral component of membrane [GO:0016021]; plasma membrane [GO:0005886]	G protein-coupled receptor activity [GO:0004930]	PSLRGPDTHGK	12.07	0.467459	0.467459	0.178326	1163.9	19.5757	17.5837	18.9724	19.2194	19.1156	19.2211	15.7897	19.31	19.8875	0	16.639	18.5423	17.8708	0	16.2309	18.3378	19.4886	19.2707	20.8106	18.7564	19.527	20.5283	15.311	19.8171	19.5489	18.111	18.9116	19.1061	20.3923	19.3944	18.4124	17.3295
A0A2K5WZ93	A0A2K5WZ93_MACFA	Uncharacterized protein	F8	Macaca fascicularis (Crab-eating macaque) (Cynomolgus monkey)	platelet activation [GO:0030168]		copper ion binding [GO:0005507]; oxidoreductase activity [GO:0016491]	EANRPGK	6.99	0.218228	0.218228	0.237805	771.369	16.2303	17.4637	15.453	16.3496	15.7284	15.7108	16.0111	16.85	16.4876	17.1445	16.3826	16.9029	16.4818	16.3951	16.6871	16.3858	16.6758	15.6785	0	0	16.7579	0	16.7692	16.94	15.8429	15.095	15.6324	14.095	15.7549	16.875	14.5146	16.1617
A0A5F8A781	A0A5F8A781_MACMU	Leucine rich repeat and coiled-coil centrosomal protein 1	LRRCC1	Macaca mulatta (Rhesus macaque)				EIIFR	6.47	1	1	0.217692	678.062	17.9973	18.4204	18.7758	18.0225	18.9607	19.4252	18.912	18.648	19.8779	18.1664	17.1265	18.2415	18.1422	18.8919	18.8918	18.2725	17.47	18.7635	18.8502	16.0556	19.1803	0	18.7102	17.2667	17.9281	18.1067	18.9706	17.8103	17.9099	18.753	0	17.9277
A0A5F8AJ39	A0A5F8AJ39_MACMU	Inositol-3-phosphate synthase 1 (EC 5.5.1.4)	ISYNA1	Macaca mulatta (Rhesus macaque)	inositol biosynthetic process [GO:0006021]; phospholipid biosynthetic process [GO:0008654]		inositol-3-phosphate synthase activity [GO:0004512]	LADSGRHR	13.2	0.895436	0.895436	0.327279	912.363	16.1166	17.3272	16.2063	16.8863	15.9376	19.9818	15.0949	19.4656	18.5041	16.1809	16.0969	16.1162	16.0915	16.744	16.4356	15.8754	15.1647	15.9421	16.1168	0	16.9309	16.5755	15.9198	15.1695	15.9262	0	16.2242	15.8396	16.1274	16.6367	0	16.3932
A0A5F8ALD5	A0A5F8ALD5_MACMU	Phosphoribosyl pyrophosphate synthetase associated protein 2	PRPSAP2	Macaca mulatta (Rhesus macaque)	nucleotide biosynthetic process [GO:0009165]		identical protein binding [GO:0042802]; magnesium ion binding [GO:0000287]; ribose phosphate diphosphokinase activity [GO:0004749]	GSIVSKLLASMMCK	7.5	0.709668	0.709668	0.0746824	1552.34	14.3248	0	14.5873	13.5679	15.6982	14.2848	15.1195	15.6322	0	0	14.7528	13.8766	0	0	15.5275	14.9111	0	15.905	17.8819	14.6216	15.8889	15.6403	16.0069	14.9248	16.3625	13.8635	15.466	14.6294	15.8779	0	15.0466	0
F7G2C2	F7G2C2_MACMU	Uncharacterized protein	RP1	Macaca mulatta (Rhesus macaque)	axoneme assembly [GO:0035082]; cellular response to light stimulus [GO:0071482]; intracellular signal transduction [GO:0035556]; photoreceptor cell development [GO:0042461]; photoreceptor cell maintenance [GO:0045494]; photoreceptor cell outer segment organization [GO:0035845]; positive regulation of non-motile cilium assembly [GO:1902857]; retina development in camera-type eye [GO:0060041]; reti…	axoneme [GO:0005930]; ciliary tip [GO:0097542]; microtubule associated complex [GO:0005875]; photoreceptor connecting cilium [GO:0032391]; photoreceptor inner segment [GO:0001917]; photoreceptor outer segment [GO:0001750]	microtubule binding [GO:0008017]	TYPPK	3.29	0.564591	0.564591	0.251153	604.117	0	0	17.19	16.9861	0	0	0	16.9452	16.2619	17.2428	0	0	15.8091	0	15.6837	0	16.4539	16.0103	0	0	16.9078	17.5395	16.8862	17.0204	15.2239	0	17.6445	16.4077	16.0068	16.8916	17.049	18.3027
I0FNJ0	I0FNJ0_MACMU	CCT-beta (T-complex protein 1 subunit beta)	CCT2	Macaca mulatta (Rhesus macaque)	protein folding [GO:0006457]	chaperonin-containing T-complex [GO:0005832]	ATP binding [GO:0005524]; unfolded protein binding [GO:0051082]	LAVEAVLRLK	6.48	1	1	0.0450968	1108.73	0	0	13.3829	12.833	14.7682	12.8946	9.79972	0	0	14.4288	12.0924	11.8591	13.4337	0	14.0848	0	13.8243	0	0	0	0	0	0	0	0	14.2593	0	0	14.3441	0	0	0
A0A2K5X4G4	A0A2K5X4G4_MACFA	Uncharacterized protein	SFI1	Macaca fascicularis (Crab-eating macaque) (Cynomolgus monkey)		centrosome [GO:0005813]		GTHTCTR	1.63	1	1	0.11424	829.684	10.7339	0	16.2449	0	0	17.2462	16.8966	16.2446	15.2969	16.8937	15.9831	15.6781	15.8818	0	16.0413	16.1945	13.7171	16.1159	0	15.6991	0	16.3986	0	0	0	15.4472	15.7025	0	0	0	16.1062	0
F6TG02	F6TG02_MACMU	Glutaminase (EC 3.5.1.2)	GLS2	Macaca mulatta (Rhesus macaque)	glutamine metabolic process [GO:0006541]		glutaminase activity [GO:0004359]	VNAGAIVVSSLIK	5.85	0.673541	0.673541	0.165842	1269.15	15.4911	15.4619	15.0387	14.8324	16.2377	16.0563	15.6961	0	16.3644	0	0	16.9459	15.8184	14.3071	15.3161	0	16.0526	15.6727	15.718	0	0	0	0	0	0	16.2708	0	0	0	15.3818	0	0
H9EW31	H9EW31_MACMU	ATP-binding cassette sub-family D member 4	ABCD4	Macaca mulatta (Rhesus macaque)		integral component of membrane [GO:0016021]	ATPase activity [GO:0016887]; ATPase-coupled transmembrane transporter activity [GO:0042626]; ATP binding [GO:0005524]	LEGDFRFK	13.24	1	1	0.179278	1012.28	14.3593	16.2241	14.148	10.9221	11.7973	0	0	15.0483	14.9592	0	16.4534	14.3428	14.3377	14.1767	0	15.2009	0	12.2239	0	0	0	0	13.462	10.7156	0	0	14.3746	14.7134	8.46415	0	0	17.1813
I7G7Y6	I7G7Y6_MACFA	Macaca fascicularis brain cDNA, clone: QflA-23881		Macaca fascicularis (Crab-eating macaque) (Cynomolgus monkey)				SYSAMKK	9.8	1	1	0.0548513	830.515	16.6561	0	16.4643	0	16.3023	15.9694	15.1953	16.801	0	14.488	0	15.4849	15.2499	17.0157	0	16.102	14.8425	14.5106	0	0	0	0	0	0	15.0323	0	0	16.4394	0	16.2069	16.2992	0
G7MLE8	G7MLE8_MACMU	HBV X protein up-regulated gene 4 protein (Fragment)	EGK_13742	Macaca mulatta (Rhesus macaque)		cytoplasm [GO:0005737]; nucleus [GO:0005634]	GTP binding [GO:0005525]	AIVGNVLR	5.51	1	1	0.140013	840.76	14.8747	17.0198	14.1196	13.5448	0	0	0	15.3123	15.6173	13.3029	14.2199	14.8492	15.1697	14.08	15.4814	14.9185	15.2218	0	0	0	0	15.2178	15.0407	0	0	0	0	0	16.1027	14.8818	0	0
A0A1D5R9K1	A0A1D5R9K1_MACMU	Leucine rich repeats and calponin homology domain containing 3	LRCH3	Macaca mulatta (Rhesus macaque)	septin cytoskeleton organization [GO:0032185]	cytosol [GO:0005829]		EQLVERTR	6.24	1	1	2.37e-13	1031.26	0	0	0	0	0	0	18.3209	0	0	0	0	0	0	0	0	0	0	16.891	0	15.3454	17.4857	0	19.0534	0	0	18.5626	0	0	0	0	18.1521	0
A0A2K6C805	A0A2K6C805_MACNE	Guanylate cyclase (EC 4.6.1.2)		Macaca nemestrina (Pig-tailed macaque)	intracellular signal transduction [GO:0035556]	cytoplasm [GO:0005737]	GTP binding [GO:0005525]; guanylate cyclase activity [GO:0004383]; heme binding [GO:0020037]	YLNVSACPVK	10.49	1	1	0.566775	1150.02	0	0	0	0	0	0	0	0	0	18.537	0	0	0	0	0	0	0	0	0	18.1626	0	0	0	17.4043	0	0	0	0	17.6263	18.8434	17.2013	18.7061
A0A5F8ATX9	A0A5F8ATX9_MACMU	Uncharacterized protein	SPAG11B	Macaca mulatta (Rhesus macaque)		extracellular region [GO:0005576]		MIRLLVCICTSLTR	7.27	1	1	0.607618	1751.65	0	0	0	0	0	0	0	0	0	0	0	0	0	0	0	16.8235	0	16.7774	0	16.9575	0	15.2279	0	0	16.1847	0	0	17.0969	0	16.7111	0	0
F7DK85	F7DK85_MACMU	Polynucleotide phosphorylase 1 (EC 2.7.7.8)	PNPT1	Macaca mulatta (Rhesus macaque)	cellular response to interferon-beta [GO:0035458]; cellular response to oxidative stress [GO:0034599]; mitochondrial mRNA catabolic process [GO:0000958]; mitochondrial mRNA polyadenylation [GO:0097222]; mitochondrial RNA 3'-end processing [GO:0000965]; mitochondrial RNA 5'-end processing [GO:0000964]; mitochondrial RNA catabolic process [GO:0000957]; mitochondrial RNA processing [GO:0000963]; mit…	cytosol [GO:0005829]; mitochondrial degradosome [GO:0045025]; mitochondrial intermembrane space [GO:0005758]; mitochondrion [GO:0005739]	3'-5'-exoribonuclease activity [GO:0000175]; miRNA binding [GO:0035198]; poly(G) binding [GO:0034046]; poly(U) RNA binding [GO:0008266]; polyribonucleotide nucleotidyltransferase activity [GO:0004654]	IKHPTALGLEVGQEIQVK	16.38	0.13716	0.13716	0.2694	1959.22	20.0877	17.8251	19.1841	18.3787	18.8574	18.9857	18.916	19.8663	19.6486	0	20.1482	19.1393	19.9537	20.3094	17.6512	16.9197	17.4141	17.0328	17.0852	19.7116	0	19.3155	0	19.7483	19.15	18.8313	0	18.6755	19.463	18.5539	0	0
I7GNX6	I7GNX6_MACFA	Macaca fascicularis brain cDNA clone: QflA-22835, similar to human RNA polymerase I associated factor 53 (PAF53), mRNA, RefSeq: NM_022490.1		Macaca fascicularis (Crab-eating macaque) (Cynomolgus monkey)	transcription, DNA-templated [GO:0006351]	host cell nucleus [GO:0042025]; nucleolus [GO:0005730]	DNA binding [GO:0003677]; DNA-directed 5'-3' RNA polymerase activity [GO:0003899]	NVTSEEY	4.62	1	1	0.219333	841.599	0	0	15.9537	12.8212	16.0406	14.3537	14.9628	14.991	15.3901	15.5146	15.4027	0	14.0286	14.4347	0	0	16.1614	15.9174	15.5494	13.9565	15.5901	15.6392	15.5189	0	15.081	15.762	14.6391	14.656	15.6651	12.2958	15.7683	15.2904
A0A1D5QAF3	A0A1D5QAF3_MACMU	DnaJ heat shock protein family (Hsp40) member C13	DNAJC13	Macaca mulatta (Rhesus macaque)	receptor-mediated endocytosis [GO:0006898]	endosome membrane [GO:0010008]		GAGLVMK	6.13	1	1	0.449584	692.086	0	17.4828	18.1488	18.068	15.9073	18.7181	15.8606	18.0839	17.5455	18.7437	17.5988	17.7322	18.4466	15.9285	0	18.5343	16.6382	17.0866	16.3965	18.0894	0	18.5584	15.9448	16.702	0	0	0	0	17.7732	17.8196	0	0
A0A2K5W933	A0A2K5W933_MACFA	TLDc domain-containing protein	OXR1	Macaca fascicularis (Crab-eating macaque) (Cynomolgus monkey)				YTLITTR	12.01	1	1	0.132428	867.847	15.487	15.6509	17.6695	16.838	17.1136	0	14.6758	17.7941	18.1019	18.9982	0	0	19.3484	13.4748	16.4107	18.9201	15.5522	0	0	0	0	17.9028	0	13.2317	14.2081	16.8394	16.1607	16.461	15.3738	16.1772	15.3841	0
H9EVU2	H9EVU2_MACMU	Peptidyl-prolyl cis-trans isomerase D	PPID	Macaca mulatta (Rhesus macaque)	protein folding [GO:0006457]; protein transport [GO:0015031]		peptidyl-prolyl cis-trans isomerase activity [GO:0003755]	AVYAKMFA	7.23	1	1	0.136905	899.529	15.9756	14.6342	0	0	0	7.94793	15.6027	14.7979	11.4494	12.7812	13.4605	0	0	0	14.9788	13.6395	15.2765	15.6501	16.577	14.8041	13.8588	15.348	14.5505	15.5483	14.8043	14.5713	16.2717	0	0	0	16.8585	12.1523
Q2PG41	Q2PG41_MACFA	Uncharacterized protein		Macaca fascicularis (Crab-eating macaque) (Cynomolgus monkey)				QMSKN	4.02	0.182608	0.182608	0.308994	623.947	16.0637	15.8583	16.7492	14.3602	15.1078	16.7008	15.5715	15.4611	15.0489	0	16.0819	15.8121	14.9869	15.6929	16.3534	14.9856	15.6108	16.3269	16.0027	16.1303	16.2273	15.8514	15.5226	21.2801	17.0801	15.5324	16.1321	16.3849	16.4378	0	16.291	16.1928
A0A5F8A0U8	A0A5F8A0U8_MACMU	UDP-glucuronosyltransferase (EC 2.4.1.17)		Macaca mulatta (Rhesus macaque)		endoplasmic reticulum membrane [GO:0005789]; integral component of membrane [GO:0016021]	glucuronosyltransferase activity [GO:0015020]	LDFDTMSSTDLVNALK	10.42	0.64467	0.64467	0.17886	1777.89	0	0	11.6795	13.8544	14.8512	0	12.2949	0	0	0	0	0	0	0	0	14.3658	0	15.0797	0	0	14.1853	14.4571	15.2554	0	13.9262	16.8221	0	16.6036	17.3683	0	0	14.6469
H9FXR7	H9FXR7_MACMU	Adhesion G protein-coupled receptor B3 (Brain-specific angiogenesis inhibitor 3)	ADGRB3 BAI3	Macaca mulatta (Rhesus macaque)	adenylate cyclase-activating G protein-coupled receptor signaling pathway [GO:0007189]; cell surface receptor signaling pathway [GO:0007166]; maintenance of synapse structure [GO:0099558]; motor learning [GO:0061743]; myoblast fusion [GO:0007520]; negative regulation of angiogenesis [GO:0016525]; neuron remodeling [GO:0016322]; positive regulation of synapse assembly [GO:0051965]; regulation of d…	integral component of plasma membrane [GO:0005887]; postsynapse [GO:0098794]; synaptic cleft [GO:0043083]	G protein-coupled receptor activity [GO:0004930]; GTPase activator activity [GO:0005096]	EVQDAFR	11.89	1	1	0.112611	865.411	0	0	16.6943	16.4461	16.7079	0	16.7053	18.1284	0	16.565	0	17.5564	0	0	17.5926	0	0	0	0	0	0	0	0	0	0	0	0	16.8656	17.9461	0	0	0
H9H3M6	H9H3M6_MACMU	Gamma-tubulin complex component	TUBGCP3	Macaca mulatta (Rhesus macaque)	microtubule nucleation [GO:0007020]	cytoplasm [GO:0005737]; microtubule [GO:0005874]; microtubule organizing center [GO:0005815]; spindle pole [GO:0000922]	gamma-tubulin binding [GO:0043015]	EIETG	5.53	1	1	0.245339	550.688	0	0	0	16.1653	0	0	0	0	0	0	0	0	0	0	0	16.7511	0	0	14.4769	0	0	16.5661	16.0314	18.8381	14.6003	0	15.7344	15.8683	16.4849	0	0	0
A0A1D5QU09	A0A1D5QU09_MACMU	C1q domain-containing protein	C1QTNF3	Macaca mulatta (Rhesus macaque)		extracellular region [GO:0005576]		DSAAG	8.27	1	1	5.75e-14	420.333	0	0	14.7193	15.5852	16.4191	0	13.3831	0	0	15.3266	0	13.068	15.5309	13.1553	13.1448	0	0	0	0	0	0	13.9174	13.3043	0	0	0	0	15.8101	0	0	0	0
A0A5F8A3X5	A0A5F8A3X5_MACMU	Thioredoxin	TXN	Macaca mulatta (Rhesus macaque)				TPGVPVYKGR	7.38	1	1	0.0165618	1072.41	0	0	17.3596	0	0	0	15.9744	0	0	0	0	0	0	12.7745	0	0	14.7651	15.643	0	0	16.3952	13.23	0	16.2941	0	14.5565	0	0	0	16.6751	13.117	13.5174
G7P172	G7P172_MACFA	TRIM5alpha (EC 2.3.2.27)	TRIM50	Macaca fascicularis (Crab-eating macaque) (Cynomolgus monkey)	regulation of establishment of protein localization [GO:0070201]	aggresome [GO:0016235]; cytosol [GO:0005829]	identical protein binding [GO:0042802]; zinc ion binding [GO:0008270]	GTASRK	1.8	1	1	0.0693743	621.134	15.2961	14.9909	0	14.7819	14.1591	15.1599	16.0361	14.4543	0	0	0	0	14.5179	0	15.4594	0	0	14.8501	14.5903	0	0	0	0	0	0	0	0	0	15.6882	0	0	0
G7Q1K3	G7Q1K3_MACFA	Zinc finger protein KOX12	EGM_11925	Macaca fascicularis (Crab-eating macaque) (Cynomolgus monkey)	regulation of transcription, DNA-templated [GO:0006355]		metal ion binding [GO:0046872]; nucleic acid binding [GO:0003676]	GKVPR	4.62	1	1	0.23932	556.748	0	0	0	0	0	0	0	0	0	16.1173	0	16.1887	0	0	15.8352	0	0	0	0	15.8383	16.1274	0	16.5078	21.2658	14.4854	15.0594	0	16.498	0	0	14.7593	15.2787
A0A2K5V985	A0A2K5V985_MACFA	DDE_Tnp_1_7 domain-containing protein	ERCC6	Macaca fascicularis (Crab-eating macaque) (Cynomolgus monkey)				NKPNKK	4.59	1	1	0.138944	726.61	13.9422	15.704	15.6817	13.8671	16.4887	14.6912	14.4604	11.1747	15.3971	15.2684	0	15.3014	14.8868	14.8705	15.2396	15.8589	0	15.1617	14.2626	0	0	0	0	19.297	15.3856	15.6106	15.4152	0	0	0	15.1644	0
G7P5V7	G7P5V7_MACFA	Uncharacterized protein (Fragment)	EGM_14529	Macaca fascicularis (Crab-eating macaque) (Cynomolgus monkey)				LNASGTIK	1.51	0.129677	0.129677	0.180869	802.714	17.9232	14.9721	14.9897	16.7544	16.1038	16.7307	15.547	14.9289	16.7733	16.1291	0	0	0	16.5651	16.2532	14.8072	16.122	15.9174	0	0	11.6411	16.2166	0	17.534	15.0862	13.7046	15.3333	0	0	0	0	14.0794
A0A2K5UBK5	A0A2K5UBK5_MACFA	Uncharacterized protein	KLHDC2	Macaca fascicularis (Crab-eating macaque) (Cynomolgus monkey)				ADGNEDMR	9	1	1	0.289764	923.42	0	0	14.8557	16.0468	14.2388	17.0693	0	15.1869	14.2052	0	15.9416	15.0384	0	15.2555	16.6494	0	15.9616	15.4393	16.0564	15.6235	16.0764	15.1875	14.9685	16.0366	0	15.4761	15.2544	13.8309	16.495	16.333	14.3733	16.74
H9FVQ5	H9FVQ5_MACMU	BRCA1-A complex subunit RAP80 (Receptor-associated protein 80) (Ubiquitin interaction motif-containing protein 1)	UIMC1	Macaca mulatta (Rhesus macaque)	double-strand break repair [GO:0006302]; histone H2A K63-linked deubiquitination [GO:0070537]; positive regulation of DNA repair [GO:0045739]	BRCA1-A complex [GO:0070531]	histone binding [GO:0042393]; K63-linked polyubiquitin modification-dependent protein binding [GO:0070530]	EAKTK	5.68	0.571491	0.571491	0.00644441	577.482	14.8703	0	12.4198	15.0493	15.0646	14.9281	15.403	15.6028	0	0	14.4594	14.1329	15.6984	13.5753	15.0896	0	15.5553	16.4917	15.5162	16.939	0	0	16.1527	20.2131	0	13.7503	16.6434	16.9506	15.1506	14.5822	14.7426	16.7736
A0A2K5VYU0	A0A2K5VYU0_MACFA	Nudix hydrolase domain-containing protein	NUDT16	Macaca fascicularis (Crab-eating macaque) (Cynomolgus monkey)			hydrolase activity [GO:0016787]	SSHAGSGPR	10.69	0.333231	0.333231	0.149779	855.573	17.9018	18.7709	17.7279	17.3527	15.4665	16.3399	17.3483	17.4366	17.5605	16.3182	15.6619	15.824	15.977	15.6069	0	16.5133	16.0285	18.0004	17.8336	17.821	18.2895	17.3815	16.376	18.1339	17.6866	16.5362	17.0416	18.4422	17.6623	16.7737	16.0469	16.941
A0A5F7ZLN6	A0A5F7ZLN6_MACMU	Phosphatase and actin regulator	PHACTR1	Macaca mulatta (Rhesus macaque)	actin cytoskeleton reorganization [GO:0031532]	cytoplasm [GO:0005737]; nucleus [GO:0005634]; synapse [GO:0045202]	actin binding [GO:0003779]; protein phosphatase 1 binding [GO:0008157]; protein phosphatase inhibitor activity [GO:0004864]	GEDAR	24.18	0.137054	0.137054	0.231677	547.455	23.4216	23.9048	22.9999	23.2223	22.8662	23.425	23.3329	23.5515	22.4995	23.6593	22.883	23.462	23.485	22.4496	18.1719	22.4815	23.9154	23.4381	23.484	23.0395	24.2216	23.6973	23.9228	24.0337	24.3828	23.8409	23.4462	22.8052	23.5658	23.0274	22.6583	22.2819
F6RXZ3	F6RXZ3_MACMU	Plexin A2	PLXNA2	Macaca mulatta (Rhesus macaque)	centrosome localization [GO:0051642]; cerebellar granule cell precursor tangential migration [GO:0021935]; limb bud formation [GO:0060174]; negative regulation of cell adhesion [GO:0007162]; neural tube development [GO:0021915]; pharyngeal system development [GO:0060037]; positive regulation of axonogenesis [GO:0050772]; regulation of cell migration [GO:0030334]; regulation of cell shape [GO:0008…	integral component of plasma membrane [GO:0005887]; semaphorin receptor complex [GO:0002116]	identical protein binding [GO:0042802]; semaphorin receptor activity [GO:0017154]	ENDLTLK	17.12	0.0988571	0.0988571	0.116349	832.307	16.5805	16.1102	15.4427	17.3384	0	15.7041	14.4098	17.3246	0	16.3241	15.256	15.0964	0	16.4876	0	16.5834	14.3886	0	16.9383	0	0	15.4948	15.5954	0	16.8923	0	0	0	0	0	0	16.0861
F7EUA2	F7EUA2_MACMU	Uncharacterized protein	LOC100424148	Macaca mulatta (Rhesus macaque)				KMAQEK	9.87	0.147363	0.147363	0.10339	734.511	18.2792	19.7498	15.8947	17.8642	15.8613	19.5105	17.3749	18.5418	18.2919	16.7191	16.7975	16.622	16.775	16.8051	17.0867	18.1663	19.2892	19.0703	20.4977	18.6725	17.8066	18.3296	17.082	18.095	17.9045	19.243	18.7599	19.0973	18.4484	17.7158	17.9926	15.4445
A0A2K6BWB6	A0A2K6BWB6_MACNE	THAP-type domain-containing protein		Macaca nemestrina (Pig-tailed macaque)			DNA binding [GO:0003677]; metal ion binding [GO:0046872]	GFSSKMK	6.25	0.945916	0.945916	0.296457	800.287	0	17.2104	16.5078	18.3647	19.5418	18.4568	18.209	18.6445	19.9887	16.5923	17.7355	17.958	0	0	0	16.7413	18.3712	17.9272	18.5419	16.3274	20.1439	18.9255	20.0323	17.3331	18.2312	18.4612	18.2565	18.7297	19.3947	18.6869	17.9696	0
A0A2K6D213	A0A2K6D213_MACNE	Uncharacterized protein	SAMD11	Macaca nemestrina (Pig-tailed macaque)				EPHSD	8.48	1	1	3.45e-13	584.269	0	0	16.8522	14.405	13.5645	0	0	15.529	0	13.5	16.2405	15.4796	0	15.3389	15.7124	15.2404	14.6365	15.2442	0	15.3905	0	0	0	0	15.1641	13.5351	0	0	0	0	0	0
G7NDJ6	G7NDJ6_MACMU	Tetratricopeptide repeat domain 17 (Tetratricopeptide repeat protein 17)	TTC17	Macaca mulatta (Rhesus macaque)				KSHTLSYLVK	11.1	1	1	1.37e-12	1172.69	18.1305	0	0	11.3054	0	0	13.1893	0	0	0	13.248	0	13.9076	0	0	0	0	0	15.6399	14.8957	17.8624	12.097	0	0	16.056	14.9544	15.3847	15.644	0	14.7744	11.6043	0
A0A2K5TZ19	A0A2K5TZ19_MACFA	Vitamin D 25-hydroxylase	EGM_05831	Macaca fascicularis (Crab-eating macaque) (Cynomolgus monkey)		integral component of membrane [GO:0016021]	D3 vitamins binding [GO:1902271]; heme binding [GO:0020037]; iron ion binding [GO:0005506]; oxidoreductase activity, acting on paired donors, with incorporation or reduction of molecular oxygen [GO:0016705]; protein homodimerization activity [GO:0042803]; vitamin D3 25-hydroxylase activity [GO:0030343]	MPYTEAVLHEVLR	8.95	0.18541	0.18541	2.51e-12	1573.19	13.4435	14.6303	0	15.5465	9.55181	0	14.7132	0	0	14.066	8.68179	14.95	15.7551	0	0	0	14.5716	0	15.3832	0	18.7931	15.6653	0	15.5888	15.1448	0	15.9096	14.9342	16.6185	11.6623	14.2682	15.8834
A0A2K5VQL3	A0A2K5VQL3_MACFA	Uncharacterized protein		Macaca fascicularis (Crab-eating macaque) (Cynomolgus monkey)				MAPPEPAG	5.58	1	1	0.0453138	786.464	0	0	0	14.9953	14.593	0	0	0	0	0	0	0	0	10.7094	0	0	16.0451	12.9031	0	15.7692	0	0	0	0	15.3339	0	0	12.9633	14.8765	0	14.6153	14.915
F7BIW5	F7BIW5_MACMU	NLR family pyrin domain containing 7	NLRP7	Macaca mulatta (Rhesus macaque)				AFELMR	6.71	1	1	0.1101	781.796	0	0	0	0	13.658	0	0	12.4666	0	0	0	0	15.4975	0	0	0	15.574	14.8239	0	0	0	14.4235	0	0	14.9454	14.3416	13.3447	0	0	0	16.0241	13.989
H9G1W4	H9G1W4_MACMU	COP9 signalosome complex subunit 2	COPS2	Macaca mulatta (Rhesus macaque)	negative regulation of transcription, DNA-templated [GO:0045892]	COP9 signalosome [GO:0008180]; cytoplasm [GO:0005737]	transcription corepressor activity [GO:0003714]	ECGGK	6.35	1	1	0.083801	550.863	0	15.4963	15.1402	15.4465	15.6139	15.5994	0	0	0	0	0	0	16.2187	15.9329	15.9432	0	0	0	0	0	14.1001	0	15.99	0	0	0	0	14.902	0	0	0	0
A0A2K5VPT3	A0A2K5VPT3_MACFA	VWFA domain-containing protein	COL21A1	Macaca fascicularis (Crab-eating macaque) (Cynomolgus monkey)		collagen trimer [GO:0005581]; cytosol [GO:0005829]		GLMGQK	9.38	0.966313	0.966313	0.271015	650.104	16.0833	15.4161	15.3513	16.35	0	15.9574	16.171	15.415	16.0299	16.0785	15.5908	15.306	18.2376	0	15.7178	16.6036	16.2379	15.4363	16.7045	15.605	15.8054	17.3945	16.3916	21.4745	16.105	16.5607	15.3525	15.616	16.1013	16.4925	16.0724	16.4404
F6ZZB7	F6ZZB7_MACMU	Collagen type IX alpha 2 chain	COL9A2	Macaca mulatta (Rhesus macaque)	extracellular matrix organization [GO:0030198]	extracellular matrix [GO:0031012]; extracellular space [GO:0005615]	extracellular matrix structural constituent [GO:0005201]	GHAGK	6.2	1	1	0.166604	468.455	16.3389	16.6118	15.8633	12.1755	19.2899	16.1247	16.1963	18.9673	16.3429	16.429	16.5526	15.698	12.8539	15.8124	22.7411	18.778	15.5634	16.1293	0	17.2689	0	15.8105	0	16.7856	14.3779	14.8716	16.4435	15.7695	16.2034	15.3417	14.9013	17.291
F7GHP7	F7GHP7_MACMU	Leucine rich repeat containing 43	LRRC43	Macaca mulatta (Rhesus macaque)				SPAMEASYK	8.57	1	1	0.204802	998.135	13.1351	15.1884	15.591	15.315	12.5891	0	13.7276	6.88746	14.4808	12.8706	14.0929	0	15.4878	15.0568	14.7952	11.9074	15.223	15.3491	15.0718	13.7938	15.2357	15.34	14.1427	17.9185	16.0986	12.6189	14.9307	14.092	16.1343	0	14.6146	15.5066
G7Q3J4	G7Q3J4_MACFA	RING finger protein 127	EGM_19118	Macaca fascicularis (Crab-eating macaque) (Cynomolgus monkey)			metal ion binding [GO:0046872]	WDATSPK	9.97	0.610354	0.610354	0.25276	800.928	0	16.45	16.012	14.49	15.2183	15.6304	0	15.1278	15.2947	0	13.7931	16.6817	13.1244	15.7867	14.9724	15.66	16.5825	15.2597	16.5011	15.7718	16.2554	15.8783	14.7364	18.5484	15.7084	15.5872	14.4144	15.5782	15.7586	15.7845	14.9799	15.7964
H9Z6V6	H9Z6V6_MACMU	RRP12-like protein isoform 1	RRP12	Macaca mulatta (Rhesus macaque)		nucleus [GO:0005634]		VEVSR	16.05	0.960178	0.960178	0.247163	588.765	19.673	16.626	16.9305	16.5787	16.8347	18.8051	15.0932	19.8203	16.5663	19.5633	17.0898	18.1459	15.9431	17.923	18.8283	19.0768	15.754	17.2103	16.944	15.6585	0	18.4323	16.7532	16.9259	0	16.918	19.4399	17.5118	0	17.8691	16.3361	11.7533
A0A2K6ED85	A0A2K6ED85_MACNE	Uncharacterized protein	RSPH9	Macaca nemestrina (Pig-tailed macaque)	axoneme assembly [GO:0035082]; cilium movement [GO:0003341]	9+2 motile cilium [GO:0097729]; axoneme [GO:0005930]		VNEGEK	11.62	0.346238	0.346238	0.269573	673.715	19.4957	20.7627	21.2739	23.3148	18.4087	20.4558	16.4171	19.9987	19.0913	19.3186	0	18.0464	20.2741	19.8215	18.9017	20.3341	22.315	17.6487	18.7547	19.8025	20.2038	0	20.0502	20.5473	0	16.2602	0	0	0	19.8988	0	0
A0A2K5TXY3	A0A2K5TXY3_MACFA	Ig-like domain-containing protein		Macaca fascicularis (Crab-eating macaque) (Cynomolgus monkey)	antigen processing and presentation [GO:0019882]; immune response [GO:0006955]	integral component of membrane [GO:0016021]		SEGTAGGGAGPGEPR	2.49	0.0929613	0.0929613	0.212677	1299.18	0	0	12.2863	15.8062	0	0	0	0	0	0	0	0	16.2669	0	0	13.7739	14.1544	14.0671	0	15.6451	14.7166	8.8413	0	17.7387	11.4752	0	10.0701	0	16.9751	0	17.0029	0
A0A2K6DTZ6	A0A2K6DTZ6_MACNE	Uncharacterized protein	CCDC171	Macaca nemestrina (Pig-tailed macaque)				DKDKPPSFSVVLETLR	5.75	1	1	0.222019	1831.26	0	11.4479	0	0	0	0	0	0	18.1865	0	0	0	0	14.2325	0	17.1115	15.6908	0	0	14.2026	0	13.9645	15.5713	18.1934	0	17.8016	0	0	14.8503	15.6396	12.2112	15.5794
G7PWE8	G7PWE8_MACFA	Uncharacterized protein (Fragment)	EGM_08705	Macaca fascicularis (Crab-eating macaque) (Cynomolgus monkey)		integral component of membrane [GO:0016021]		ATGANR	2.9	1	1	9.18e-13	589.445	0	15.5409	0	0	0	0	0	0	0	0	0	0	0	15.4438	15.1605	16.5583	0	0	0	16.3138	15.2535	16.3687	0	18.2291	14.5314	0	15.3595	16.0284	15.3735	0	16.2718	15.3839
H9EMR3	H9EMR3_MACMU	Cohesin subunit SA-2 isoform a	STAG2	Macaca mulatta (Rhesus macaque)	mitotic spindle assembly [GO:0090307]; sister chromatid cohesion [GO:0007062]	chromatin [GO:0000785]; cohesin complex [GO:0008278]; mitotic spindle pole [GO:0097431]; nuclear matrix [GO:0016363]		MGKSAMQSVVDDWIESYK	5.99	1	1	0.19935	2089.81	13.9206	12.8521	15.2526	15.4682	14.8859	9.58649	0	0	16.4385	0	18.7102	16.1716	0	18.8729	0	0	0	0	0	0	0	16.2423	0	12.0396	15.6544	0	0	0	0	15.9161	0	0
A0A2K5TJ99	A0A2K5TJ99_MACFA	Uncharacterized protein	PHF8	Macaca fascicularis (Crab-eating macaque) (Cynomolgus monkey)	G1/S transition of mitotic cell cycle [GO:0000082]; negative regulation of ribosomal DNA heterochromatin assembly [GO:0061188]; positive regulation of transcription by RNA polymerase I [GO:0045943]	nuclear membrane [GO:0031965]; nucleolus [GO:0005730]; nucleoplasm [GO:0005654]	chromatin binding [GO:0003682]; histone demethylase activity (H3-K27 specific) [GO:0071558]; histone demethylase activity (H3-K36 specific) [GO:0051864]; histone demethylase activity (H3-K9 specific) [GO:0032454]; histone demethylase activity (H4-K20 specific) [GO:0035575]; iron ion binding [GO:0005506]; methylated histone binding [GO:0035064]; zinc ion binding [GO:0008270]	GRVLPPSAPLDTTNLAGR	4.43	1	1	0.305268	1836.77	0	17.3143	0	13.9134	15.4531	14.7153	18.6972	0	0	0	0	18.1005	0	0	16.9175	0	14.2369	0	0	0	0	0	0	0	0	0	0	0	17.0113	0	0	0
A0A2K5TPK2	A0A2K5TPK2_MACFA	Uncharacterized protein	EGM_08124	Macaca fascicularis (Crab-eating macaque) (Cynomolgus monkey)				NTTPSVPSSR	10.91	1	1	0.277143	1044.51	0	0	0	0	0	0	0	16.2181	0	0	0	0	17.8658	0	0	0	0	0	0	17.9461	17.2796	17.584	0	18.0327	0	0	16.8352	17.3145	16.5092	0	0	0
A0A2K5UAJ9	A0A2K5UAJ9_MACFA	Uncharacterized protein	TMEM87B	Macaca fascicularis (Crab-eating macaque) (Cynomolgus monkey)		integral component of membrane [GO:0016021]		IMPCVR	3.8	1	1	0.10703	790.192	0	17.5731	16.3299	17.4673	16.2255	0	18.3142	0	0	0	0	19.7213	0	0	20.6763	0	0	0	0	0	0	0	0	0	0	0	18.8752	0	15.3171	0	0	0
A0A2K5UHL5	A0A2K5UHL5_MACFA	Uncharacterized protein	ZNF318	Macaca fascicularis (Crab-eating macaque) (Cynomolgus monkey)	negative regulation of transcription, DNA-templated [GO:0045892]; positive regulation of transcription, DNA-templated [GO:0045893]	cytosol [GO:0005829]; nucleoplasm [GO:0005654]	nucleic acid binding [GO:0003676]; protein homodimerization activity [GO:0042803]; zinc ion binding [GO:0008270]	ASPSPPRGR	2.82	1	1	6.96e-13	924.293	0	0	11.2576	0	0	0	0	0	14.0437	0	0	0	0	0	0	0	13.8643	14.3456	0	0	0	12.6352	0	0	0	0	14.271	0	12.3468	0	13.3945	13.9431
F6RUG5	F6RUG5_MACMU	Smoothelin	SMTN	Macaca mulatta (Rhesus macaque)				LLSGPK	6.37	1	1	0.12696	614.957	0	0	0	14.4078	0	0	0	12.7778	0	0	0	0	0	0	0	0	0	15.3295	0	0	0	12.4945	0	16.7882	15.1172	14.3147	16.1549	0	11.5276	0	0	0
F6YHT9	F6YHT9_MACMU	MPN domain containing	MPND	Macaca mulatta (Rhesus macaque)			isopeptidase activity [GO:0070122]; metallopeptidase activity [GO:0008237]	GGGAGR	1.29	1	1	0.00821029	471.446	0	0	0	0	16.5127	0	0	0	0	0	0	13.309	0	0	0	0	0	15.9446	0	0	0	12.556	13.4972	16.8288	0	19.6651	0	0	22.4905	0	14.5685	0
G7PVJ6	G7PVJ6_MACFA	Uncharacterized protein	SLAIN1	Macaca fascicularis (Crab-eating macaque) (Cynomolgus monkey)				LEQGYTSR	18.09	1	1	0.12467	953.091	0	0	11.8982	15.7538	0	0	0	0	0	0	0	0	0	0	0	0	15.9431	15.9355	0	0	0	12.365	15.5285	15.9271	11.4618	0	14.04	0	0	0	0	0
A0A5F7ZBY6	A0A5F7ZBY6_MACMU	Uncharacterized protein	MRPL20	Macaca mulatta (Rhesus macaque)	translation [GO:0006412]	ribosome [GO:0005840]	rRNA binding [GO:0019843]; structural constituent of ribosome [GO:0003735]	NMRTVSVDPGHRPAR	12.57	1	1	0.206801	1709.8	13.6086	15.0671	0	0	13.7309	0	0	13.1169	15.5331	0	15.817	0	15.385	0	0	14.6147	15.2387	0	17.2911	15.9687	12.7782	15.2817	15.0165	16.6009	12.7192	0	11.9426	13.7982	14.2631	16.8752	16.3591	12.6412
A0A2K6AYR5	A0A2K6AYR5_MACNE	Uncharacterized protein	BMPER	Macaca nemestrina (Pig-tailed macaque)	blood vessel endothelial cell proliferation involved in sprouting angiogenesis [GO:0002043]; endothelial cell activation [GO:0042118]; positive regulation of ERK1 and ERK2 cascade [GO:0070374]; positive regulation of sprouting angiogenesis [GO:1903672]; regulation of endothelial cell migration [GO:0010594]; regulation of pathway-restricted SMAD protein phosphorylation [GO:0060393]	extracellular space [GO:0005615]		CTKCSCTGGR	2.13	1	1	0.318403	1186.57	0	14.996	15.226	0	15.2834	0	0	0	0	0	0	0	16.3317	0	16.8492	14.0853	14.5172	15.2815	15.0278	16.5689	0	0	15.0691	15.9305	15.4002	0	15.5348	14.656	15.2155	14.8608	14.7616	15.6159
A0A2K5TN90	A0A2K5TN90_MACFA	Vitellogenin domain-containing protein	APOB	Macaca fascicularis (Crab-eating macaque) (Cynomolgus monkey)			lipid transporter activity [GO:0005319]	TELRFR	19.3	0.00819549	0.00819549	0.145642	820.712	16.325	15.5367	0	16.098	0	0	0	15.6652	16.7095	15.8178	16.1455	15.7425	15.7668	15.5323	0	0	14.9095	0	0	14.9951	0	0	14.6968	0	16.5878	0	0	14.8234	0	15.2522	15.181	0
A0A5F8AUQ9	A0A5F8AUQ9_MACMU	Uncharacterized protein	SDK2	Macaca mulatta (Rhesus macaque)	camera-type eye photoreceptor cell differentiation [GO:0060219]; homophilic cell adhesion via plasma membrane adhesion molecules [GO:0007156]; retina layer formation [GO:0010842]; synapse assembly [GO:0007416]	integral component of membrane [GO:0016021]; synapse [GO:0045202]		GPITR	4.43	0.797641	0.797641	0.232568	543.044	14.7583	0	0	14.8151	14.9314	0	15.5628	0	0	0	14.1619	0	15.0226	0	15.4283	0	16.3884	15.0096	16.9916	16.8132	0	15.7555	0	17.6229	0	16.3494	0	0	14.67	0	16.238	16.9927
G7PPH9	G7PPH9_MACFA	EH domain-binding protein 1-like protein 1 (Fragment)	EGM_05427	Macaca fascicularis (Crab-eating macaque) (Cynomolgus monkey)				SLMESGANK	4.87	1	1	1.03e-12	952.457	14.2888	14.0981	12.0981	13.8855	13.0853	14.7293	11.0434	14.6337	0	14.6049	0	0	13.9828	0	0	13.7673	15.8741	0	0	13.2339	14.0534	0	10.1352	0	13.4565	0	0	0	0	9.13868	0	0
H9FYT4	H9FYT4_MACMU	U1 small nuclear ribonucleoprotein 70 kDa	SNRNP70	Macaca mulatta (Rhesus macaque)	mRNA splicing, via spliceosome [GO:0000398]; positive regulation of mRNA splicing, via spliceosome [GO:0048026]	nuclear speck [GO:0016607]; U1 snRNP [GO:0005685]; U2-type prespliceosome [GO:0071004]; viral nucleocapsid [GO:0019013]	mRNA binding [GO:0003729]; snRNA binding [GO:0017069]; U1 snRNA binding [GO:0030619]	HADGKK	1.59	1	1	0.0229647	653.493	15.3839	0	15.1996	0	15.992	16.5448	0	0	16.9104	15.8093	15.5075	16.0847	16.6439	0	16.5032	16.4705	0	0	15.7243	0	15.7901	0	16.7796	0	0	15.5034	0	15.6383	15.4775	0	0	0
A0A1D5R8G4	A0A1D5R8G4_MACMU	Uncharacterized protein		Macaca mulatta (Rhesus macaque)				GVEPASAQK	12.26	1	1	0.0501012	887.143	0	14.1557	0	14.5002	0	0	13.1134	13.9487	0	14.129	13.651	13.6091	0	0	0	0	0	14.1162	14.6544	0	15.8806	15.6093	0	14.2767	0	13.688	13.2805	13.2467	14.6223	15.3516	0	15.8544
F7HTK0	F7HTK0_MACMU	Zona pellucida glycoprotein 1	ZP1	Macaca mulatta (Rhesus macaque)	single fertilization [GO:0007338]	collagen-containing extracellular matrix [GO:0062023]; egg coat [GO:0035805]; integral component of membrane [GO:0016021]		VVDEFGNR	1.75	1	1	0.199837	935.198	15.0775	0	16.8976	14.2012	14.8748	14.7143	14.9161	15.5556	15.6455	15.8785	16.061	15.9803	15.0001	15.2518	14.6977	15.5976	14.2431	0	16.4953	0	0	16.2964	13.1324	16.5029	15.4528	14.6624	14.4183	15.5776	0	13.7726	13.7119	0
A0A2K5VYP3	A0A2K5VYP3_MACFA	Uncharacterized protein	CCSER2	Macaca fascicularis (Crab-eating macaque) (Cynomolgus monkey)				TFLGSKLPK	4.44	1	1	0.147335	991.1	14.9122	13.3138	0	0	13.7905	14.7871	0	0	15.5069	15.1228	14.5996	0	13.4363	13.7879	0	0	14.7842	14.2351	0	15.2208	15.7282	14.7933	14.2886	15.1248	15.4655	15.0188	13.3983	0	13.5957	14.1797	15.0439	13.7658
H9G296	H9G296_MACMU	Folliculin-interacting protein 1 isoform 2	FNIP1	Macaca mulatta (Rhesus macaque)	negative regulation of transcription by RNA polymerase II [GO:0000122]	lysosomal membrane [GO:0005765]		ESSDK	7.34	1	1	0.189904	565.488	16.4466	16.2232	16.933	17.1749	17.6703	0	17.0035	17.3204	0	0	16.4125	0	17.0457	17.5934	0	0	17.2831	0	0	17.9017	16.0543	18.2442	16.3825	18.1906	17.7039	16.5923	17.5801	18.0682	17.5195	0	17.3367	17.5718
A0A5F8A650	A0A5F8A650_MACMU	Protein FMC1 homolog	FMC1-LUC7L2	Macaca mulatta (Rhesus macaque)				NAAPGAAR	15.82	0.987347	0.987347	0.260063	728.646	16.0759	16.3348	15.3826	15.0983	15.325	15.88	15.5543	15.9587	0	15.5177	15.767	15.4821	0	14.8381	0	16.1274	16.1569	16.7381	16.6649	15.0066	16.08	15.6885	15.5769	17.7885	15.4463	14.4218	16.3799	16.3672	16.7075	15.0366	0	17.7197
Q4R4Z7	Q4R4Z7_MACFA	Brain cDNA, clone: QnpA-15417, similar to human splicing factor, arginine/serine-rich 7, 35kDa (SFRS7),mRNA, RefSeq: NM_006276.36 (Macaca fascicularis brain cDNA clone: QorA-10607, similar to human splicing factor, arginine/serine-rich 7, 35kDa (SFRS7), mRNA, RefSeq: NM_006276.36)		Macaca fascicularis (Crab-eating macaque) (Cynomolgus monkey)			RNA binding [GO:0003723]; zinc ion binding [GO:0008270]	SRSPSPK	10.78	1	1	0.167826	758.496	10.8548	13.9218	14.8041	14.9677	15.565	12.9589	14.6482	14.5526	0	14.8789	15.3945	0	14.8202	15.4324	0	15.9154	14.9566	15.2204	14.3818	16.463	15.2258	15.7668	14.3649	15.1948	15.4058	14.9557	15.5985	15.326	16.3627	0	14.0428	16.8006
A0A2K5U3T9	A0A2K5U3T9_MACFA	Histone H2B	H2BC9	Macaca fascicularis (Crab-eating macaque) (Cynomolgus monkey)		nucleosome [GO:0000786]; nucleus [GO:0005634]	DNA binding [GO:0003677]; protein heterodimerization activity [GO:0046982]	YTSSNR	4.99	1	1	0.229925	727.305	16.5657	15.0553	14.8025	15.964	16.8596	17.3114	16.3456	17.7502	17.7463	16.3398	16.1424	17.1553	0	16.984	16.7041	17.7034	14.261	16.0563	15.5512	16.4434	16.1663	15.6133	16.9564	16.4901	16.2071	16.771	0	16.3363	16.154	16.428	14.2032	15.471
A0A2K5U9Z0	A0A2K5U9Z0_MACFA	Fibroblast growth factor (FGF)	EGM_02895	Macaca fascicularis (Crab-eating macaque) (Cynomolgus monkey)	cartilage condensation [GO:0001502]; fibroblast growth factor receptor signaling pathway [GO:0008543]; myoblast differentiation [GO:0045445]; positive regulation of cell population proliferation [GO:0008284]	integral component of membrane [GO:0016021]	growth factor activity [GO:0008083]	SALFVAMNSK	5.23	1	1	1.14e-12	1067.72	14.2777	15.6597	0	13.7927	0	16.0919	0	14.0063	0	14.7106	0	14.8413	15.8417	0	13.5391	12.9382	15.469	15.5306	15.2997	14.2315	15.8725	15.6435	0	0	15.7005	15.3494	15.6778	15.2826	13.716	14.988	15.2105	13.9638
G7Q0H5	G7Q0H5_MACFA	FPL domain-containing protein (Fragment)	EGM_11475	Macaca fascicularis (Crab-eating macaque) (Cynomolgus monkey)				GGERPK	4.41	1	1	0.170868	642.636	19.1332	18.3536	17.5835	18.8218	17.3677	17.6939	17.7295	19.684	18.32	17.7373	0	0	18.5049	17.2522	17.8855	17.9	16.6452	16.2684	18.0958	0	18.94	18.6753	0	19.2702	17.2705	17.3297	0	0	16.9535	17.7267	0	0
A0A2K5U1N5	A0A2K5U1N5_MACFA	Uncharacterized protein	LYSMD4	Macaca fascicularis (Crab-eating macaque) (Cynomolgus monkey)		integral component of membrane [GO:0016021]		GSWVAGRR	5.19	1	1	0.0674676	887.566	0	14.1004	14.5417	14.3355	13.9907	0	12.5024	0	12.685	0	0	0	0	0	13.9763	9.88174	0	12.6273	14.2788	14.1535	16.2566	12.2318	13.373	15.7946	15.9045	0	15.1254	12.3083	0	0	15.1771	14.9228
H9ZFH6	H9ZFH6_MACMU	Heparan-sulfate 6-O-sulfotransferase (EC 2.8.2.-)	HS6ST1	Macaca mulatta (Rhesus macaque)	angiogenesis [GO:0001525]; heparan sulfate proteoglycan biosynthetic process, enzymatic modification [GO:0015015]; labyrinthine layer blood vessel development [GO:0060716]; lung alveolus development [GO:0048286]; neuron development [GO:0048666]	integral component of membrane [GO:0016021]; nuclear speck [GO:0016607]	heparan sulfate 6-O-sulfotransferase activity [GO:0017095]	FIRPFMQYNSTR	5.55	0.0885026	0.0885026	2.74e-12	1576.82	12.3851	0	14.2183	0	9.55181	0	13.837	0	0	0	8.68179	15.8977	15.6588	0	0	14.926	14.6442	0	9.99437	15.6993	17.3593	13.9355	0	16.4067	14.8807	0	15.2126	11.5416	15.873	0	14.5122	16.0668
A0A0G4NS21	A0A0G4NS21_MACFA	B protein (MHC class I protein)	Mafa-B B	Macaca fascicularis (Crab-eating macaque) (Cynomolgus monkey)	antigen processing and presentation [GO:0019882]; immune response [GO:0006955]	integral component of membrane [GO:0016021]		FRAYVEGECVESLR	3.22	1	1	0.315737	1716.03	0	0	18.5128	0	18.7642	17.9447	18.9841	18.7582	19.1954	15.2183	0	19.1462	0	0	0	18.6684	16.6836	17.234	0	0	0	0	0	0	0	18.0558	0	0	16.9829	0	18.003	0
A0A2K6ECE0	A0A2K6ECE0_MACNE	Ig-like domain-containing protein		Macaca nemestrina (Pig-tailed macaque)		integral component of membrane [GO:0016021]		FLEEMHR	8.8	0.197826	0.197826	0.0944963	962.304	0	0	0	0	0	0	0	0	0	0	0	0	0	0	0	16.4082	12.7849	0	0	0	14.9952	0	0	17.8571	0	0	13.4751	0	15.9438	0	15.0632	0
A0A5F8A615	A0A5F8A615_MACMU	RGS domain-containing protein	RGS16	Macaca mulatta (Rhesus macaque)	G protein-coupled receptor signaling pathway [GO:0007186]	cytoplasm [GO:0005737]; intrinsic component of membrane [GO:0031224]	GTPase activator activity [GO:0005096]	MEAKPEPKGAK	12.33	1	1	0.585373	1185.85	0	0	0	0	0	0	0	0	0	17.5454	0	0	0	0	0	0	0	17.2402	0	0	0	0	17.143	17.1206	17.683	17.3841	16.7359	0	0	0	0	0
A0A2K6CHX1	A0A2K6CHX1_MACNE	Uncharacterized protein	MTMR10	Macaca nemestrina (Pig-tailed macaque)				ESMQTEHFR	12.08	0.818779	0.818779	0.143137	1180.62	0	15.7165	14.4697	15.4033	14.6925	0	0	14.6567	14.0693	14.8399	15.9104	15.8742	16.6947	15.4583	15.9197	0	16.0681	15.8234	15.768	16.1946	16.002	0	15.0742	21.2838	15.6521	0	16.1885	15.8151	16.0975	0	16.82	15.5689
A0A5F7ZD53	A0A5F7ZD53_MACMU	Ras-GEF domain-containing protein	LOC106995524	Macaca mulatta (Rhesus macaque)	small GTPase mediated signal transduction [GO:0007264]		guanyl-nucleotide exchange factor activity [GO:0005085]	MPTFQPGTGAK	14.95	0.129828	0.129828	0.313438	1149.4	16.2146	0	16.1391	16.0919	0	16.8083	15.8575	0	0	0	16.3169	15.7024	15.9912	16.1085	0	15.4471	16.5626	0	17.5723	16.6199	14.6553	15.4762	15.4915	17.7098	15.9057	16.7064	15.6438	16.1518	17.2331	16.4944	16.2312	14.695
A0A1D5Q4E4	A0A1D5Q4E4_MACMU	Tensin 1	TNS1	Macaca mulatta (Rhesus macaque)	intracellular signal transduction [GO:0035556]	focal adhesion [GO:0005925]		MSVGDR	3.93	0.694493	0.694493	0.245067	664.756	17.9373	18.1749	18.076	17.8162	19.3665	18.4776	19.2492	18.5298	18.7428	17.5787	19.2296	20.2023	18.2084	17.9488	17.5527	18.2685	17.4779	17.5076	18.0752	17.7155	18.4717	17.9648	17.2711	17.9975	17.1875	18.4914	17.4612	16.746	17.7289	20.4059	18.5182	19.1827
A0A2K5VBU0	A0A2K5VBU0_MACFA	KRAB domain-containing protein	ZNF550	Macaca fascicularis (Crab-eating macaque) (Cynomolgus monkey)	regulation of transcription, DNA-templated [GO:0006355]		nucleic acid binding [GO:0003676]	EAGPMSNSGKDR	3.98	0.195705	0.195705	0.0670571	1247.77	10.1678	0	12.484	13.7581	13.2029	11.4299	14.1816	12.7137	0	14.1014	12.367	0	10.6773	0	12.2792	13.3966	13.6796	0	14.5578	0	0	9.90876	0	0	0	0	0	0	0	11.9012	13.8235	9.1391
A0A2K6AZM2	A0A2K6AZM2_MACNE	Protein Wnt	WNT5A	Macaca nemestrina (Pig-tailed macaque)	multicellular organism development [GO:0007275]; Wnt signaling pathway [GO:0016055]	extracellular region [GO:0005576]	signaling receptor binding [GO:0005102]	AGSAVSSK	8.75	1	1	0.145427	706.487	16.4029	15.8282	16.0471	0	16.2949	17.417	16.6332	13.3089	16.7531	16.7994	15.8435	14.6958	15.9868	16.043	15.6319	17.2028	15.2235	15.4603	16.0835	13.8975	15.3311	10.4237	18.3224	16.8389	15.4113	15.9405	15.4784	14.2141	15.4422	14.4365	15.2201	15.2727
G7ND58	G7ND58_MACMU	Uncharacterized protein	EGK_07104	Macaca mulatta (Rhesus macaque)	protein transport [GO:0015031]	integral component of membrane [GO:0016021]	phosphatidylinositol binding [GO:0035091]	NVKGPK	4.13	0.00469865	0.00469865	0.220579	643.52	16.8443	17.2765	18.6824	17.6669	17.643	16.5867	16.8333	17.3412	17.7243	18.4158	16.9498	16.3475	18.0375	17.4409	17.1417	0	17.4389	17.2567	18.3753	17.5777	18.0453	18.6269	18.7571	18.7736	17.209	17.0261	17.4671	16.9657	17.9281	17.603	17.6693	18.549
G7PVH9	G7PVH9_MACFA	Dachshund-like protein 1 (Fragment)	EGM_08525	Macaca fascicularis (Crab-eating macaque) (Cynomolgus monkey)				SGGRTDAER	8.55	0.52456	0.52456	0.121102	949.66	17.0494	19.7458	17.8689	17.6771	17.5	19.0745	17.7371	17.3853	18.7182	17.2259	16.6349	17.2671	16.2665	16.1469	16.4283	17.408	18.0612	19.0071	20.7787	17.9117	18.1869	18.1959	16.6995	17.6055	17.6001	18.6008	17.8201	18.8791	18.9653	17.234	17.8327	16.4668
H9ETE5	H9ETE5_MACMU	Wings apart-like protein homolog	WAPAL	Macaca mulatta (Rhesus macaque)				KIFSGPK	6.82	0.112551	0.112551	0.179747	775.496	17.4081	20.307	18.8224	17.4909	17.3982	18.6001	15.9295	17.7489	18.9204	15.6999	16.187	15.9854	17.1075	17.7504	16.9479	17.1829	17.8693	19.2576	20.6162	18.7201	19.2628	18.2477	16.8078	19.751	18.1368	17.631	18.6763	20.3065	19.8654	16.9981	16.0722	16.986
H9FKP2	H9FKP2_MACMU	Ankyrin-1 isoform 3 (Fragment)	ANK1	Macaca mulatta (Rhesus macaque)				LLLDRG	14.8	0.398466	0.398466	0.266906	685.607	17.9281	0	18.1276	18.5816	18.0216	17.9887	17.9424	18.2029	17.8025	17.8749	17.7872	18.0589	18.2601	18.0792	17.8536	17.6688	17.1435	17.9011	18.2414	17.1474	18.6184	19.096	19.2061	19.2003	18.799	17.9415	18.449	17.7245	18.7083	17.9313	18.4087	19.127
A0A2K5X2K7	A0A2K5X2K7_MACFA	Uncharacterized protein	ZNF37A	Macaca fascicularis (Crab-eating macaque) (Cynomolgus monkey)	regulation of transcription, DNA-templated [GO:0006355]	nucleus [GO:0005634]	metal ion binding [GO:0046872]; nucleic acid binding [GO:0003676]	GYTGQK	9.72	0.723026	0.723026	0.353302	651.904	16.2803	16.9613	16.255	16.6715	17.4576	17.4376	0	16.3066	16.876	17.408	16.1563	16.4384	17.0158	17.386	17.4057	17.1605	16.4115	17.1639	0	17.6126	16.4047	0	13.993	16.6945	0	15.6174	17.0007	15.8257	15.3518	0	16.717	17.1493
Q6IUG4	Q6IUG4_MACMU	GAPDH (Fragment)		Macaca mulatta (Rhesus macaque)			oxidoreductase activity, acting on the aldehyde or oxo group of donors, NAD or NADP as acceptor [GO:0016620]	ITATQK	4.02	0.0218723	0.0218723	0.302728	662	16.6637	16.2908	16.1244	16.6083	16.0284	0	0	16.3798	16.3179	15.9436	16.2251	15.8449	15.9572	16.0291	15.8915	14.656	0	16.5854	0	15.7178	16.589	14.7752	15.1821	16.7296	14.7905	15.6272	14.4349	15.6426	0	14.8728	15.6947	15.8034
A0A2K5VQA2	A0A2K5VQA2_MACFA	Uncharacterized protein	ZNF441	Macaca fascicularis (Crab-eating macaque) (Cynomolgus monkey)	regulation of transcription, DNA-templated [GO:0006355]		metal ion binding [GO:0046872]; nucleic acid binding [GO:0003676]	DVMQETIR	2.8	1	1	0.0440183	1007.12	0	0	0	0	0	12.8113	0	0	0	0	0	13.1541	14.4544	0	14.4594	14.948	0	0	0	17.5949	17.5585	13.1582	0	14.5569	11.0004	14.9088	14.0513	15.9925	0	0	14.0926	14.7071
F6VEJ0	F6VEJ0_MACMU	Zinc finger MYND-type containing 11	ZMYND11	Macaca mulatta (Rhesus macaque)		integral component of membrane [GO:0016021]	metal ion binding [GO:0046872]	VYHSK	7.14	0.709077	0.709077	0.169419	633.294	16.2452	16.4098	16.4119	15.2013	15.9598	16.1072	16.264	16.3494	16.2291	15.9205	15.8058	16.3734	0	15.8638	16.4114	0	16.0765	16.261	17.2449	16.7747	17.0089	15.8593	15.788	18.4998	16.2075	17.2499	16.182	16.3332	16.13	16.2443	16.4487	16.8099
H9EP24	H9EP24_MACMU	Exportin-7	XPO7 NPM2	Macaca mulatta (Rhesus macaque)	intracellular protein transport [GO:0006886]; nuclear transport [GO:0051169]	cytoplasm [GO:0005737]; nucleus [GO:0005634]	Ran GTPase binding [GO:0008536]	AKFLSHLVDGVK	8.69	0.960053	0.960053	2.51e-12	1314.02	15.4352	16.4754	15.3887	14.7395	15.0643	15.5023	15.5082	15.4894	13.6771	11.1197	14.4849	15.2598	10.8438	15.4708	13.6948	14.2725	16.0744	15.2654	16.7441	15.4503	0	16.6368	14.7211	17.1595	15.6763	15.7024	16.0221	16.1144	15.0789	15.2524	16.2141	0
I7G682	I7G682_MACFA	Macaca fascicularis brain cDNA, clone: QflA-19384		Macaca fascicularis (Crab-eating macaque) (Cynomolgus monkey)				CSVLMR	6.53	0.524138	0.524138	0.233075	781.719	17.8777	19.0765	18.3985	18.2325	19.0485	18.1853	20.1027	18.5587	18.8852	19.1195	17.9581	19.4057	19.0028	17.8378	18.0773	17.5527	18.7219	18.4182	18.2504	18.3728	0	18.3968	0	18.992	18.9791	17.3939	18.0434	17.416	18.1524	18.4207	17.7902	0
A0A2K6D6Z2	A0A2K6D6Z2_MACNE	Agrin	AGRN	Macaca nemestrina (Pig-tailed macaque)	cell differentiation [GO:0030154]; G protein-coupled acetylcholine receptor signaling pathway [GO:0007213]; multicellular organism development [GO:0007275]; receptor clustering [GO:0043113]	plasma membrane [GO:0005886]; synapse [GO:0045202]	calcium ion binding [GO:0005509]; laminin binding [GO:0043236]	MLNSSLMR	8.94	1	1	0.0111676	950.746	14.0876	8.54644	0	14.3841	11.3657	0	13.6046	0	13.788	0	0	0	13.6627	0	11.0387	15.1788	0	0	14.4607	16.6255	0	0	13.2017	15.4382	14.4924	15.5571	15.1181	0	13.5663	17.5413	15.2912	17.2212
H9ERV6	H9ERV6_MACMU	SURP and G-patch domain-containing protein 1	SF4 SUGP1	Macaca mulatta (Rhesus macaque)	mRNA processing [GO:0006397]; RNA splicing [GO:0008380]	nucleus [GO:0005634]	RNA binding [GO:0003723]	VAMEDYK	7.1	1	1	0.17174	854.705	15.0327	15.232	0	0	15.2218	16.0627	0	15.7962	15.2823	0	0	15.6426	0	0	0	15.5597	0	0	0	0	0	15.3463	0	15.5541	0	0	0	14.8222	0	0	0	0
A0A5F7ZYV2	A0A5F7ZYV2_MACMU	Uncharacterized protein		Macaca mulatta (Rhesus macaque)		integral component of membrane [GO:0016021]		DGGSLLLPR	12.46	1	1	0.219002	928.303	0	18.4053	16.1348	18.0633	16.4501	15.1209	14.5554	14.4851	0	0	17.8988	12.8993	18.0931	18.7131	0	0	17.6846	16.5858	0	0	0	0	0	0	17.3472	17.4555	0	0	0	0	15.0394	0
A0A2K5TKV4	A0A2K5TKV4_MACFA	Inorganic diphosphatase (EC 3.6.1.1)		Macaca fascicularis (Crab-eating macaque) (Cynomolgus monkey)	phosphate-containing compound metabolic process [GO:0006796]	cytoplasm [GO:0005737]	inorganic diphosphatase activity [GO:0004427]; magnesium ion binding [GO:0000287]	HPLNTIK	12.9	0.472658	0.472658	0.203735	823.551	16.3788	17.7042	0	20.1387	0	0	15.8415	17.4928	16.058	0	0	16.8411	17.0185	0	16.4515	16.845	18.9877	16.4928	17.5354	0	17.4108	17.4078	17.6608	17.74	0	19.1594	17.9413	0	17.6173	17.5709	18.2305	0
A0A2K5UD37	A0A2K5UD37_MACFA	Uncharacterized protein	SEZ6L	Macaca fascicularis (Crab-eating macaque) (Cynomolgus monkey)	adult locomotory behavior [GO:0008344]; cerebellar Purkinje cell layer development [GO:0021680]; regulation of protein kinase C signaling [GO:0090036]; synapse maturation [GO:0060074]	endoplasmic reticulum [GO:0005783]; integral component of membrane [GO:0016021]; neuronal cell body [GO:0043025]		HALPPK	7.55	0.00140991	0.00140991	0.169135	662.402	15.3012	15.2126	16.4551	17.694	0	0	0	0	16.5316	15.6397	0	16.3245	0	15.9219	15.803	14.8563	17.032	17.697	16.6394	17.9577	16.5946	16.0719	16.4017	18.4337	0	16.6482	0	0	0	17.3806	15.9595	15.0315
G7NUX3	G7NUX3_MACFA	Uncharacterized protein	EGM_00571	Macaca fascicularis (Crab-eating macaque) (Cynomolgus monkey)		peroxisome [GO:0005777]		FEPGGDGSSGRNAPR	10.7	0.794949	0.794949	0.329044	1504.12	16.0943	0	18.1692	15.4246	16.5302	0	17.4399	15.9649	17.5376	16.1814	17.5633	16.1209	16.5214	0	0	15.4252	15.5408	16.6344	0	0	15.5269	17.3476	15.6015	0	0	0	0	0	15.7193	0	17.2892	0
A0A2K5UPU6	A0A2K5UPU6_MACFA	Uncharacterized protein	PDLIM5	Macaca fascicularis (Crab-eating macaque) (Cynomolgus monkey)		actin cytoskeleton [GO:0015629]	metal ion binding [GO:0046872]	STGSIHVK	16.48	1	1	0.243266	826.977	0	16.1192	19.2895	19.7426	0	15.91	0	15.9798	0	0	0	17.3372	0	0	0	0	18.2744	0	0	0	18.9214	18.5962	17.6362	21.2051	20.5875	0	18.1364	19.0281	17.3279	0	16.1502	15.1615
A0A2K5V629	A0A2K5V629_MACFA	Ribosomal_S5_C domain-containing protein		Macaca fascicularis (Crab-eating macaque) (Cynomolgus monkey)	translation [GO:0006412]	ribosome [GO:0005840]	structural constituent of ribosome [GO:0003735]	MVDDAGAAGGPGGPGGPGMENR	6.48	0.915913	0.915913	0.163741	2002.61	0	14.246	13.0738	8.67958	14.7639	14.904	0	0	15.7496	12.7638	11.536	0	13.0024	11.63	16.7319	13.8961	0	14.664	0	0	0	0	0	15.5346	14.3158	0	0	14.9301	10.1031	0	0	0
H9FTU4	H9FTU4_MACMU	75 kDa glucose-regulated protein (Heat shock 70 kDa protein 9) (Stress-70 protein, mitochondrial)	HSPA9	Macaca mulatta (Rhesus macaque)	iron-sulfur cluster assembly [GO:0016226]; negative regulation of hematopoietic stem cell differentiation [GO:1902037]; protein export from nucleus [GO:0006611]; protein folding [GO:0006457]	mitochondrial matrix [GO:0005759]	ATP binding [GO:0005524]; enzyme binding [GO:0019899]; unfolded protein binding [GO:0051082]	YAEEDR	9.29	1	1	0.205356	781.344	17.8941	18.6932	0	18.4691	18.4709	17.9936	18.3459	20.3368	19.1575	0	19.3624	0	0	18.9016	0	18.1255	0	17.275	0	17.2236	0	0	17.6971	17.967	0	19.3253	0	18.4326	0	18.8663	0	0
Q4R8Z5	Q4R8Z5_MACFA	Testis cDNA clone: QtsA-11078, similar to human GCN5 general control of amino-acid synthesis 5-like 1(yeast) (GCN5L1)		Macaca fascicularis (Crab-eating macaque) (Cynomolgus monkey)				DCFSRAR	1.29	1	1	0.156547	912.832	17.8703	15.465	0	16.1764	0	16.0288	13.8684	13.2629	16.0287	0	0	17.5554	17.1171	0	16.2585	17.6395	0	0	0	0	0	0	0	16.0113	15.9304	0	15.3656	17.0458	15.1344	15.2509	15.1316	0
A0A2K5TXS0	A0A2K5TXS0_MACFA	Uncharacterized protein		Macaca fascicularis (Crab-eating macaque) (Cynomolgus monkey)				GAPQHGSR	12.61	1	1	0.13799	808.869	17.0946	0	0	0	0	0	0	0	0	0	0	0	0	0	19.4373	19.6582	19.6336	0	17.5122	0	18.3495	16.7896	13.2024	17.7498	14.8167	16.7783	16.3622	0	0	0	17.0354	0
A0A2K6DWX4	A0A2K6DWX4_MACNE	Regulator of G protein signaling 22	RGS22	Macaca nemestrina (Pig-tailed macaque)	regulation of signal transduction [GO:0009966]	cytoplasm [GO:0005737]; nucleus [GO:0005634]	G-protein alpha-subunit binding [GO:0001965]	DPVIEKGSK	6.06	1	1	0.299119	972.91	0	0	0	0	15.8804	16.1316	0	0	0	0	0	0	0	16.0841	15.9498	0	16.7579	0	16.5498	0	16.404	15.3528	16.5535	0	16.3121	0	0	0	0	13.3461	16.726	15.2665
A0A2K6D6E2	A0A2K6D6E2_MACNE	B box-type domain-containing protein	TRIM44	Macaca nemestrina (Pig-tailed macaque)	negative regulation of protein K48-linked ubiquitination [GO:0061944]; positive regulation of cytokine-mediated signaling pathway [GO:0001961]; positive regulation of defense response to virus by host [GO:0002230]; positive regulation of NIK/NF-kappaB signaling [GO:1901224]; positive regulation of transcription, DNA-templated [GO:0045893]; protein stabilization [GO:0050821]		zinc ion binding [GO:0008270]	VTRDQMK	4.67	1	1	0.213086	878.072	17.3918	19.3081	17.3803	18.3132	17.2469	0	0	17.8978	0	16.6492	0	0	17.7404	17.7168	0	18.2484	19.0105	16.8925	19.719	18.017	17.9216	19.8853	17.4333	20.3993	0	18.7032	17.095	17.866	18.9877	19.2684	0	0
A0A5F8ACU3	A0A5F8ACU3_MACMU	Ribosomal_L23eN domain-containing protein		Macaca mulatta (Rhesus macaque)	translation [GO:0006412]	ribosome [GO:0005840]	structural constituent of ribosome [GO:0003735]	MSLTLR	17.12	0.743643	0.743643	0.255478	735.039	0	18.5833	19.1207	19.5064	18.2422	20.869	19.5624	19.4052	19.9068	20.1396	20.7489	20.4502	17.1568	19.1545	20.8001	20.0249	19.5713	20.4771	18.618	20.3354	18.4345	19.403	0	18.8707	18.2554	18.2276	20.2624	19.1066	17.0295	0	0	18.1057
G7PLN1	G7PLN1_MACFA	RAD51_interact domain-containing protein (Fragment)	EGM_04576	Macaca fascicularis (Crab-eating macaque) (Cynomolgus monkey)				NMNTNIK	8.37	0.109819	0.109819	0.191049	848.342	16.8118	18.7684	17.1408	17.3419	15.5374	0	15.8512	17.6579	17.7375	16.9375	17.0761	0	16.8839	16.707	16.255	0	17.917	15.9802	19.6494	18.2771	18.2949	16.9987	16.6178	0	17.6125	18.3509	17.6268	18.0548	18.4469	17.0283	16.8988	16.493
I7GPC6	I7GPC6_MACFA	Phosphoinositide phospholipase C (EC 3.1.4.11)		Macaca fascicularis (Crab-eating macaque) (Cynomolgus monkey)	intracellular signal transduction [GO:0035556]; lipid catabolic process [GO:0016042]		phosphatidylinositol phospholipase C activity [GO:0004435]	LEAEMDR	8.4	0.337788	0.337788	0.291305	862.905	0	16.2079	15.2881	15.9169	15.6279	16.0045	15.7465	0	15.7615	0	16.0505	19.8272	16.0916	15.5755	15.1652	15.5206	16.2893	16.3057	0	16.4219	16.7327	16.5308	14.9378	16.3545	16.4992	15.1779	17.0125	16.5531	15.0259	15.6608	16.329	15.8317
A0A2K5TU33	A0A2K5TU33_MACFA	Uncharacterized protein	GPR143	Macaca fascicularis (Crab-eating macaque) (Cynomolgus monkey)	calcium-mediated signaling using intracellular calcium source [GO:0035584]; melanosome organization [GO:0032438]; melanosome transport [GO:0032402]; phosphatidylinositol-mediated signaling [GO:0048015]; regulation of calcium-mediated signaling [GO:0050848]	apical plasma membrane [GO:0016324]; Golgi apparatus [GO:0005794]; integral component of membrane [GO:0016021]; lysosomal membrane [GO:0005765]; melanosome membrane [GO:0033162]	dopamine binding [GO:0035240]; L-DOPA binding [GO:0072544]; L-DOPA receptor activity [GO:0035643]; tyrosine binding [GO:0072545]	MGAVIKIR	11.14	1	1	0.225677	904.399	16.0102	18.6679	17.9151	17.964	17.7468	17.1158	16.743	17.9481	16.0455	18.0133	16.7807	16.7892	18.481	0	17.4782	18.2916	17.8101	17.5561	18.8695	18.0307	18.069	19.0575	19.0333	18.7712	19.228	18.1579	19.2728	0	16.981	17.8076	16.2207	17.8383
H9EPL4	H9EPL4_MACMU	Cell division cycle protein 27 homolog isoform 2	CDC27	Macaca mulatta (Rhesus macaque)	cell division [GO:0051301]			DVALSVLSK	7.98	0.386353	0.386353	0.212363	931.68	14.4156	16.0997	0	15.2923	15.0244	14.5488	15.4581	14.6388	15.5791	13.8377	14.7058	14.9262	16.037	14.9949	16.3109	15.6595	16.3099	16.0575	16.0779	15.1058	15.6745	15.5428	16.2453	16.8152	15.6005	0	13.6827	15.3491	15.0577	16.225	15.4438	16.2696
A0A1D5QJP4	A0A1D5QJP4_MACMU	Uncharacterized protein	F5	Macaca mulatta (Rhesus macaque)	blood circulation [GO:0008015]; blood coagulation [GO:0007596]	extracellular space [GO:0005615]; platelet alpha granule [GO:0031091]	copper ion binding [GO:0005507]	LKSSMVDK	4.69	1	1	0.0832406	923.326	0	13.3146	12.9922	12.2121	11.8547	0	0	0	0	0	0	15.4254	14.2974	0	17.7876	13.44	14.3594	13.1674	0	15.5727	12.9324	0	14.1808	16.1043	14.8317	0	14.7654	0	15.3497	15.64	14.4128	14.1661
A0A2K5V6C1	A0A2K5V6C1_MACFA	Uncharacterized protein		Macaca fascicularis (Crab-eating macaque) (Cynomolgus monkey)	exocytosis [GO:0006887]; intracellular protein transport [GO:0006886]	exocytic vesicle [GO:0070382]	phosphatidylserine binding [GO:0001786]; Rab GTPase binding [GO:0017137]	ENMEKNMEGIVTPVFK	1.17	0.401127	0.401127	0.094712	1882.05	0	0	14.1186	15.8057	14.2377	15.0274	0	0	0	13.0164	13.4321	0	0	15.5328	0	14.3384	15.2835	14.8684	0	13.7925	16.7291	14.1517	0	16.1776	0	14.8003	14.3781	0	16.3704	14.6927	15.1356	14.7474
A0A2K5V968	A0A2K5V968_MACFA	RNase_PH domain-containing protein	EXOSC6	Macaca fascicularis (Crab-eating macaque) (Cynomolgus monkey)	DNA deamination [GO:0045006]; isotype switching [GO:0045190]; positive regulation of isotype switching [GO:0045830]	cytoplasm [GO:0005737]; exosome (RNase complex) [GO:0000178]		APFAGRXR	10.48	0.245599	0.245599	0.228156	884.473	17.2332	17.2238	17.7412	17.2951	0	0	0	16.8406	18.3326	0	18.9111	17.7252	17.9068	16.4567	0	0	16.4426	18.1848	17.7775	16.1658	18.1599	18.7472	18.0731	18.9855	16.8021	0	17.2841	17.4668	18.2917	19.2828	17.9592	15.9937
A0A2K6DK33	A0A2K6DK33_MACNE	TPR_REGION domain-containing protein	OGT	Macaca nemestrina (Pig-tailed macaque)	protein O-linked glycosylation [GO:0006493]		transferase activity, transferring glycosyl groups [GO:0016757]	KVSGG	8.9	1	1	0.178774	446.466	20.138	0	18.8398	13.0845	16.337	19.104	0	15.4122	19.7934	19.3091	18.353	16.7398	15.9531	16.0136	16.5066	15.9654	15.3561	18.4905	0	16.8544	0	16.1437	17.3126	0	15.3815	16.4433	16.1399	0	14.0902	0	15.3552	16.3245
F7A4H1	F7A4H1_MACMU	SynN domain-containing protein	TSNARE1	Macaca mulatta (Rhesus macaque)	vesicle-mediated transport [GO:0016192]	membrane [GO:0016020]		RSQAQVGVQV	8.82	1	1	0.297841	1071.37	0	0	14.3748	14.7956	14.8236	0	14.8578	16.3011	16.1637	15.2604	0	0	14.62	0	16.2512	0	0	15.8663	15.5411	14.9431	0	15.5316	13.7545	18.0267	16.2835	14.9806	17.6966	17.0148	14.6568	0	15.9205	15.3909
G7NTL2	G7NTL2_MACFA	HIT-type domain-containing protein	EGM_00811	Macaca fascicularis (Crab-eating macaque) (Cynomolgus monkey)			metal ion binding [GO:0046872]	GSNNDMK	6.15	1	1	0.276163	764.471	16.2555	15.9818	15.9114	16.29	0	0	0	16.7057	14.9801	0	15.5785	16.0101	0	16.5801	16.7391	0	16.1452	0	0	0	0	14.7287	0	0	0	15.7552	16.0603	0	13.8927	15.6648	0	0
G7PVY5	G7PVY5_MACFA	Ubiquitin-specific peptidase-like protein 1	EGM_08377	Macaca fascicularis (Crab-eating macaque) (Cynomolgus monkey)	Cajal body organization [GO:0030576]		SUMO binding [GO:0032183]; SUMO-specific isopeptidase activity [GO:0070140]	QNYDSAK	16.94	0.733867	0.733867	0.143034	825.366	15.0411	15.3459	16.0017	15.7812	0	0	15.5745	17.5179	0	15.4816	0	0	15.757	16.6946	18.84	15.4455	18.7573	17.6981	17.9349	16.6076	14.037	16.9073	0	15.7837	16.3842	0	16.0597	16.0882	19.102	16.2657	15.9552	14.503
H9FP43	H9FP43_MACMU	Male-specific lethal 3 homolog isoform a	MSL3	Macaca mulatta (Rhesus macaque)	chromatin organization [GO:0006325]; regulation of transcription, DNA-templated [GO:0006355]	nucleus [GO:0005634]		ARVLYDAK	9.56	0.41439	0.41439	0.14281	936.155	16.1044	16.0969	0	0	0	14.8229	0	16.0708	13.5403	12.682	16.0148	15.275	14.307	0	14.5289	14.8557	18.9256	16.6784	15.6632	11.7436	16.2592	16.9416	15.185	15.65	0	14.7661	16.0384	0	13.7186	14.6298	16.9272	17.4481
A0A2K5VEG6	A0A2K5VEG6_MACFA	Villin-1	VIL1	Macaca fascicularis (Crab-eating macaque) (Cynomolgus monkey)	actin filament depolymerization [GO:0030042]; actin filament polymerization [GO:0030041]; actin filament severing [GO:0051014]; actin nucleation [GO:0045010]; barbed-end actin filament capping [GO:0051016]; cellular response to epidermal growth factor stimulus [GO:0071364]; cellular response to hepatocyte growth factor stimulus [GO:0035729]; cytoplasmic actin-based contraction involved in cell mo…	actin filament bundle [GO:0032432]; brush border [GO:0005903]; filopodium tip [GO:0032433]; lamellipodium [GO:0030027]; microvillus [GO:0005902]; plasma membrane [GO:0005886]; ruffle [GO:0001726]	actin filament binding [GO:0051015]; calcium ion binding [GO:0005509]; cysteine-type endopeptidase inhibitor activity involved in apoptotic process [GO:0043027]; lysophosphatidic acid binding [GO:0035727]; phosphatidylinositol-4,5-bisphosphate binding [GO:0005546]; protein homodimerization activity [GO:0042803]	GMTLAK	6.29	0.930117	0.930117	0.135645	621.513	15.4482	17.3666	15.9173	15.5333	15.427	16.6313	14.9997	15.7488	15.947	14.6953	14.5404	16.0591	15.1991	15.9964	16.4981	17.2062	15.4275	16.3378	15.8663	16.2529	16.1282	15.9665	15.2468	18.894	16.5899	17.0337	16.8052	16.0855	16.351	16.6462	15.708	16.7597
A0A2K5X3B7	A0A2K5X3B7_MACFA	Uncharacterized protein	MYBPHL	Macaca fascicularis (Crab-eating macaque) (Cynomolgus monkey)		myofilament [GO:0036379]		AATVYK	21.92	0.330481	0.330481	0.214633	653.623	18.6423	22.4741	21.1452	18.2482	18.7556	0	0	0	19.8182	0	17.7691	21.2864	18.3282	21.5426	21.5049	18.9592	21.5355	20.6221	21.6229	20.2583	22.2669	0	21.2319	21.4607	21.7534	0	22.5806	21.35	21.9734	20.7676	16.8731	19.1397
A0A2K6BM44	A0A2K6BM44_MACNE	Chromosome 1 open reading frame 167	C1orf167	Macaca nemestrina (Pig-tailed macaque)				QSDPVVAAVALGR	10.13	1	1	0.148247	1283.57	15.4591	0	14.5763	14.4044	0	0	0	15.3094	15.0632	0	0	0	0	0	16.2642	0	0	15.769	13.9517	0	0	16.3487	15.5748	19.1069	14.9449	14.2557	13.2486	13.7302	15.1304	15.6281	15.4933	0
A0A2K6CPT6	A0A2K6CPT6_MACNE	Cell death inducing DFFA like effector a	CIDEA	Macaca nemestrina (Pig-tailed macaque)	apoptotic process [GO:0006915]; lipid storage [GO:0019915]; negative regulation of cytokine secretion [GO:0050710]; negative regulation of lipid catabolic process [GO:0050995]; negative regulation of tumor necrosis factor production [GO:0032720]	lipid droplet [GO:0005811]		RSGIAR	8	0.886208	0.886208	0.144587	659.435	16.2401	16.6049	16.131	16.0587	16.5764	15.6624	15.3303	15.9656	16.8108	16.0418	15.7163	16.2072	15.7463	16.1484	15.9091	16.0926	15.9235	16.0972	16.6463	16.4142	16.7778	16.9012	15.4263	17.2157	16.3809	16.0414	16.0119	16.2154	16.8892	16.03	16.5844	16.8626
A0A5F7ZUN3	A0A5F7ZUN3_MACMU	Angiomotin like 2	AMOTL2	Macaca mulatta (Rhesus macaque)		apical plasma membrane [GO:0016324]; bicellular tight junction [GO:0005923]; cytoplasmic vesicle [GO:0031410]	identical protein binding [GO:0042802]	MDSEMRR	4.07	0.58474	0.58474	0.129776	940.616	0	15.1779	14.3653	15.5556	14.8785	0	0	16.2474	0	0	0	0	0	14.7997	0	0	15.6495	14.7661	0	13.1389	16.6686	12.3802	0	15.6956	15.8817	14.4742	0	15.1997	15.278	14.9397	0	14.9673
F7FKC1	F7FKC1_MACMU	Potassium sodium-activated channel subfamily T member 1	KCNT1	Macaca mulatta (Rhesus macaque)		integral component of membrane [GO:0016021]	potassium channel activity [GO:0005267]	SPGGVYR	4.96	1	1	0.212989	735.48	19.1195	18.0758	18.4012	19.0575	18.1834	20.2058	17.6237	20.0433	18.6074	20.7422	18.2947	18.5016	19.9224	18.0681	18.7662	20.2041	18.1492	17.8062	18.2992	18.1127	17.8354	20.213	17.9996	18.7609	17.9539	19.6473	18.1309	17.8492	18.6394	19.5016	18.3021	0
G7NWN8	G7NWN8_MACFA	Negative elongation factor A (Fragment)	EGM_00060	Macaca fascicularis (Crab-eating macaque) (Cynomolgus monkey)			translation elongation factor activity [GO:0003746]	KPKSATLR	8.52	0.960474	0.960474	0.15193	899.417	13.45	15.726	0	10.8365	16.0548	17.6256	14.7447	14.8255	15.0495	16.4824	13.2385	13.4268	14.9872	14.2258	13.6212	13.8332	15.3348	15.998	16.6333	15.4635	15.8668	16.3275	14.4537	15.0525	13.39	13.7201	13.7041	15.2038	16.9596	16.4251	14.8326	16.3822
H9EUZ8	H9EUZ8_MACMU	Ubiquitin-conjugating enzyme E2 J1	UBE2J1	Macaca mulatta (Rhesus macaque)		integral component of membrane [GO:0016021]		SPAVK	6.99	0.0496932	0.0496932	0.20798	500.915	20.0681	20.9403	20.3542	19.5138	21.2362	19.9824	21.1927	21.461	20.5947	21.2171	20.9836	19.9351	20.4193	19.811	20.1788	18.0183	17.9669	20.9713	18.9014	20.4722	21.0671	20.4075	20.7299	19.7731	19.6945	19.9928	19.8413	20.1845	19.4295	19.6653	19.9274	19.4256
A0A1D5REV0	A0A1D5REV0_MACMU	RING-type E3 ubiquitin transferase (EC 2.3.2.27)	RC3H2	Macaca mulatta (Rhesus macaque)	B cell homeostasis [GO:0001782]; limb development [GO:0060173]; lung alveolus development [GO:0048286]; lymph node development [GO:0048535]; multicellular organism growth [GO:0035264]; negative regulation of T-helper 17 cell differentiation [GO:2000320]; positive regulation of NIK/NF-kappaB signaling [GO:1901224]; post-embryonic development [GO:0009791]; posttranscriptional regulation of gene exp…	cell surface [GO:0009986]; intracellular membrane-bounded organelle [GO:0043231]; membrane [GO:0016020]; P-body [GO:0000932]	DNA binding [GO:0003677]; double-stranded RNA binding [GO:0003725]; metal ion binding [GO:0046872]; mRNA binding [GO:0003729]; RNA stem-loop binding [GO:0035613]; ubiquitin protein ligase activity [GO:0061630]	THVMSEDK	7.95	1	1	0.239981	944.022	19.6822	19.8629	16.4022	17.8648	19.2404	20.2651	18.0629	16.4241	18.7224	17.4844	16.1372	17.3128	17.0156	17.0529	18.6278	0	16.5004	16.6156	0	0	17.8483	17.2961	0	18.4686	0	16.5241	18.0902	17.3467	17.5207	16.0099	17.1028	17.4242
A0A2K5U2G8	A0A2K5U2G8_MACFA	Nucleophosmin		Macaca fascicularis (Crab-eating macaque) (Cynomolgus monkey)		cytoplasm [GO:0005737]; nucleolus [GO:0005730]	RNA binding [GO:0003723]	LLSISGKWSAPGGGSK	2.79	1	1	0.208502	1544.95	16.8582	0	16.834	0	16.8228	15.3965	18.1691	15.2135	18.588	16.3566	0	16.851	0	0	0	0	0	18.0821	0	0	0	0	0	0	0	17.7314	0	0	16.699	0	0	0
A0A2K5V9N3	A0A2K5V9N3_MACFA	Calcium uniporter protein	MCU	Macaca fascicularis (Crab-eating macaque) (Cynomolgus monkey)	mitochondrial calcium ion homeostasis [GO:0051560]	integral component of membrane [GO:0016021]; mitochondrial inner membrane [GO:0005743]	calcium channel activity [GO:0005262]; uniporter activity [GO:0015292]	VAASTGIDLLLLDDFK	5.41	1	1	0.27781	1694.52	0	0	14.6482	0	0	15.2939	0	0	0	0	0	0	0	0	16.7204	0	13.9093	13.8438	0	0	14.9447	16.4358	0	16.1191	0	0	0	13.5145	14.6935	16.2249	0	15.8568
F6RY22	F6RY22_MACMU	Pyruvate dehydrogenase phosphatase regulatory subunit	PDPR	Macaca mulatta (Rhesus macaque)		cytoplasm [GO:0005737]; mitochondrial matrix [GO:0005759]; mitochondrion [GO:0005739]	oxidoreductase activity [GO:0016491]	HGFERPK	4.24	0.600046	0.600046	0.258847	871.201	15.282	15.5039	13.4959	14.6776	16.5186	15.2105	15.7901	10.8729	16.4627	0	0	14.734	0	16.0699	0	15.2397	16.5959	17.2863	15.7695	15.8958	16.4281	14.5637	15.3777	12.6976	16.1118	16.3912	17.3478	15.5373	14.5513	0	14.8637	16.2694
F7CGI9	F7CGI9_MACMU	KRAB-related domain-containing protein	LOC708657	Macaca mulatta (Rhesus macaque)	regulation of transcription, DNA-templated [GO:0006355]	nucleus [GO:0005634]	nucleic acid binding [GO:0003676]	ATDFQGNDIDNDR	10.41	1	1	0.143792	1481.71	0	16.1261	0	0	15.5889	0	0	0	0	0	0	0	0	0	13.7455	0	14.0753	14.5706	0	10.4395	0	0	15.0404	17.3787	14.0324	0	14.8225	15.1053	13.835	0	0	0
A0A2K5W9K5	A0A2K5W9K5_MACFA	AMP deaminase (EC 3.5.4.6)	AMPD3	Macaca fascicularis (Crab-eating macaque) (Cynomolgus monkey)	ADP metabolic process [GO:0046031]; AMP metabolic process [GO:0046033]; ATP metabolic process [GO:0046034]; energy homeostasis [GO:0097009]; erythrocyte homeostasis [GO:0034101]; GTP metabolic process [GO:0046039]; IMP salvage [GO:0032264]		AMP deaminase activity [GO:0003876]; metal ion binding [GO:0046872]	EEDSK	8.27	0.805408	0.805408	0.120904	608.326	0	14.9494	15.8462	15.7057	15.5562	15.2126	15.3804	15.4412	15.1711	15.4927	0	0	0	14.568	15.0744	16.1395	15.6903	14.6005	15.7112	15.6222	14.5472	16.1303	14.9041	18.6525	15.7208	16.1755	16.1381	15.2079	15.2858	15.7755	14.2903	15.7359
G7P0Y7	G7P0Y7_MACFA	ABC1 domain-containing protein (Fragment)	EGM_13014	Macaca fascicularis (Crab-eating macaque) (Cynomolgus monkey)				LGQWASTR	8.78	1	1	0.21939	919.085	14.7584	14.6163	16.028	15.2527	14.1485	14.5098	13.169	12.5209	0	13.8658	15.3543	11.9945	13.8516	13.8072	0	14.7153	15.8699	16.6333	15.6733	14.3838	15.0001	15.92	15.9123	16.1872	14.5683	14.3601	0	14.175	12.8594	15.541	0	16.2965
G7PJ05	G7PJ05_MACFA	Dolichyl-phosphate-mannose--protein mannosyltransferase (EC 2.4.1.109)	EGM_03598	Macaca fascicularis (Crab-eating macaque) (Cynomolgus monkey)		endoplasmic reticulum [GO:0005783]; integral component of membrane [GO:0016021]	dolichyl-phosphate-mannose-protein mannosyltransferase activity [GO:0004169]	LQADFR	10.4	1	1	0.138358	748.403	15.5131	15.8103	0	0	15.8369	15.3293	15.4089	15.5706	15.8512	15.1654	16.7517	16.1873	16.2645	0	0	16.1366	16.3177	15.7751	15.7308	15.0989	16.5401	16.2265	16.3545	16.1452	15.137	16.204	16.3372	16.427	16.3834	11.297	15.6548	15.6807
A0A2K5UZD9	A0A2K5UZD9_MACFA	Sperm-associated antigen 7	EGM_07297	Macaca fascicularis (Crab-eating macaque) (Cynomolgus monkey)		nucleus [GO:0005634]	nucleic acid binding [GO:0003676]	FQPMNK	7.69	0.915262	0.915262	0.245459	779.858	19.9179	19.1384	18.7685	19.4133	19.4689	19.905	19.2031	18.8944	19.1008	19.1816	18.852	18.6699	19.6716	0	0	18.6821	19.1744	18.2498	19.1595	0	19.2927	19.247	17.9865	18.4636	19.2329	17.7532	17.2949	18.9373	18.2144	18.5469	17.8263	17.9593
A0A5F8A5B6	A0A5F8A5B6_MACMU	Uncharacterized protein	LOC697042	Macaca mulatta (Rhesus macaque)	regulation of transcription, DNA-templated [GO:0006355]		metal ion binding [GO:0046872]; nucleic acid binding [GO:0003676]	IPYPDMEPKPATK	11.38	0.250241	0.250241	0.128521	1503.83	0	14.8734	13.1769	0	12.0982	0	14.163	11.3301	0	14.0838	0	14.6571	13.7965	13.3841	0	0	15.2056	0	14.858	13.3681	18.3313	15.8545	0	16.3708	0	18.2496	14.2493	11.4179	18.4761	13.8875	13.1311	0
G7NSA2	G7NSA2_MACMU	GlcNAc-PI synthesis protein	PIGA	Macaca mulatta (Rhesus macaque)	GPI anchor biosynthetic process [GO:0006506]	integral component of membrane [GO:0016021]	transferase activity, transferring glycosyl groups [GO:0016757]	GTAGDGHR	4.83	0.731487	0.731487	0.19225	770.687	16.1426	0	15.1584	14.6509	15.5178	15.1049	15.0384	16.5427	0	15.2434	15.5132	16.3694	15.6744	16.4889	16.0913	0	15.5953	14.9721	0	0	0	17.1439	0	15.9871	13.5751	15.5745	0	0	15.1876	0	15.0646	0
A0A2K6ARU4	A0A2K6ARU4_MACNE	Ig-like domain-containing protein	HLA-DOA	Macaca nemestrina (Pig-tailed macaque)	adaptive immune response [GO:0002250]; antigen processing and presentation of exogenous peptide antigen via MHC class II [GO:0019886]; negative regulation of antigen processing and presentation of peptide antigen via MHC class II [GO:0002587]; regulation of T cell differentiation [GO:0045580]	integral component of membrane [GO:0016021]; MHC class II protein complex [GO:0042613]	MHC class II protein complex binding [GO:0023026]	FDPQGGLAGIAAIK	13.92	1	1	4.58e-13	1353.47	0	0	16.2613	15.956	0	0	0	0	0	0	0	0	0	0	0	0	13.8588	14.9777	0	0	0	12.5938	0	16.6194	15.2783	0	15.4429	0	15.7165	0	0	14.8427
A0A2K6B2U8	A0A2K6B2U8_MACNE	Uncharacterized protein		Macaca nemestrina (Pig-tailed macaque)				TPATR	8.06	1	1	0.0706055	544.167	0	0	19.0554	0	0	0	0	0	0	0	0	0	0	0	0	0	0	0	0	0	15.2539	0	0	16.4696	0	0	15.2708	15.6948	17.4309	0	0	16.5265
G7P6H8	G7P6H8_MACFA	Uncharacterized protein (Fragment)	EGM_14783	Macaca fascicularis (Crab-eating macaque) (Cynomolgus monkey)				DYLPK	4.28	1	1	0.102377	634.161	18.0999	19.646	17.3256	0	0	16.5259	15.5815	15.986	0	0	0	0	0	0	0	0	0	20.5224	0	0	0	0	0	0	0	0	0	0	0	0	0	0
G7MVS2	G7MVS2_MACMU	Clathrin interactor 1 isoform 2	CLINT1	Macaca mulatta (Rhesus macaque)	vesicle-mediated transport [GO:0016192]	Golgi apparatus [GO:0005794]; membrane [GO:0016020]		IGSTIDDTISK	6.69	1	1	0	1149.74	13.8261	14.1221	12.7796	0	0	15.7564	13.108	13.4584	9.47158	11.7277	11.2449	10.8701	11.2825	0	0	0	0	0	15.2267	0	0	0	0	0	11.6282	15.1956	0	0	0	0	13.3324	0
G7MY72	G7MY72_MACMU	Complexin-3	CPLX3	Macaca mulatta (Rhesus macaque)	insulin secretion [GO:0030073]; regulation of neurotransmitter secretion [GO:0046928]; regulation of synaptic vesicle fusion to presynaptic active zone membrane [GO:0031630]; synaptic vesicle exocytosis [GO:0016079]	anchored component of synaptic vesicle membrane [GO:0098993]; cytosol [GO:0005829]; photoreceptor ribbon synapse [GO:0098684]; plasma membrane [GO:0005886]; SNARE complex [GO:0031201]; terminal bouton [GO:0043195]	neurotransmitter transmembrane transporter activity [GO:0005326]; SNARE binding [GO:0000149]; syntaxin binding [GO:0019905]	AQATLGDLK	13.98	0.925876	0.925876	0.314826	917.127	0	16.9414	0	0	0	0	0	17.0913	0	0	0	0	0	15.5957	0	17.0595	15.8897	15.2188	16.401	0	15.8558	0	17.3196	15.4202	15.2549	17.7298	15.9787	0	0	0	14.7369	15.9129
G7PUT2	G7PUT2_MACFA	Kelch-like protein 10	EGM_07918	Macaca fascicularis (Crab-eating macaque) (Cynomolgus monkey)				VYNIPGISPDMMK	4.84	0.22333	0.22333	0.120189	1480.42	0	0	14.8748	0	16.4153	0	0	0	0	0	0	15.2291	0	11.9168	0	0	14.6627	14.4109	0	13.1204	14.0361	13.4297	0	17.0556	14.4507	0	13.086	13.6946	8.23203	0	0	12.9859
A0A2K5U852	A0A2K5U852_MACFA	Peptide-methionine (S)-S-oxide reductase (EC 1.8.4.11)		Macaca fascicularis (Crab-eating macaque) (Cynomolgus monkey)		actin cytoskeleton [GO:0015629]; cytosol [GO:0005829]; intercellular bridge [GO:0045171]; nuclear body [GO:0016604]	peptide-methionine (S)-S-oxide reductase activity [GO:0008113]	RACQLLLLHSLFPVPR	2.9	1	1	0.184735	1921.51	14.3185	13.0085	14.4271	13.7356	12.5797	11.8632	0	0	0	0	13.4616	14.5523	14.2023	0	13.2646	14.1268	14.877	13.1668	0	15.1947	14.4361	14.3673	13.3834	0	12.9969	15.6117	11.9001	0	14.9738	14.8848	14.5788	14.781
Q6RB64	Q6RB64_MACMU	Microcephalin (Fragment)	Mcph1	Macaca mulatta (Rhesus macaque)				FEKMAK	7.02	1	1	0.27904	750.419	0	17.6247	17.2051	16.4137	0	18.9206	17.6459	17.8732	17.8392	0	17.5624	17.439	19.1567	18.1612	18.4812	18.4465	16.8232	15.902	18.3289	16.9477	0	18.217	16.9947	0	0	0	16.9475	0	17.4355	18.6061	17.1135	16.643
A0A2K5V5I0	A0A2K5V5I0_MACFA	G_PROTEIN_RECEP_F1_2 domain-containing protein	SUCNR1	Macaca fascicularis (Crab-eating macaque) (Cynomolgus monkey)	glucose homeostasis [GO:0042593]; interleukin-1 beta production [GO:0032611]; macrophage activation involved in immune response [GO:0002281]; positive regulation of chemotaxis [GO:0050921]; positive regulation of inflammatory response [GO:0050729]; regulation of angiotensin metabolic process [GO:0060177]; renin secretion into blood stream [GO:0002001]; response to calcium ion [GO:0051592]	integral component of membrane [GO:0016021]	G protein-coupled receptor activity [GO:0004930]	DMLMNQLR	7.22	1	1	0.188489	1021.1	15.1934	16.2917	15.0697	10.8804	15.4293	10.7063	14.4324	15.1615	14.192	15.3199	0	13.1115	14.1247	13.0433	0	14.3066	0	0	14.0671	0	0	14.0209	14.4144	0	0	15.6587	14.6189	0	14.3058	13.5891	14.6764	0
G7PJE4	G7PJE4_MACFA	Protein kinase domain-containing protein (Fragment)	EGM_03702	Macaca fascicularis (Crab-eating macaque) (Cynomolgus monkey)			ATP binding [GO:0005524]; protein kinase activity [GO:0004672]	EPTQPSDARGLIR	24.67	1	1	0.0189755	1439.94	14.9959	17.0254	14.3672	14.4192	11.1657	15.6279	15.9191	18.9366	0	0	0	21.6527	0	0	0	18.3945	16.2528	17.1858	20.2597	17.1331	17.4252	19.0924	0	18.1175	19.378	20.0691	0	20.8206	16.3992	0	0	19.7326
A0A2K5W0M0	A0A2K5W0M0_MACFA	Nuclear receptor subfamily 3 group C member 3 (Progesterone receptor)	PGR	Macaca fascicularis (Crab-eating macaque) (Cynomolgus monkey)		nucleus [GO:0005634]	DNA-binding transcription factor activity [GO:0003700]; sequence-specific DNA binding [GO:0043565]; steroid binding [GO:0005496]; steroid hormone receptor activity [GO:0003707]; zinc ion binding [GO:0008270]	APGVGGCLLPR	8.6	1	1	2.51e-12	1095.72	12.9323	14.4715	0	13.5428	13.3703	0	0	8.47786	15.2048	11.4223	0	13.486	14.1346	14.4984	12.8293	0	13.8541	0	0	0	0	0	0	0	0	12.753	13.5988	13.8332	13.3786	0	0	0
A0A2K5WEU6	A0A2K5WEU6_MACFA	LisH domain-containing protein	NPAT	Macaca fascicularis (Crab-eating macaque) (Cynomolgus monkey)	positive regulation of transcription by RNA polymerase II [GO:0045944]; regulation of transcription involved in G1/S transition of mitotic cell cycle [GO:0000083]	Cajal body [GO:0015030]; cytoplasm [GO:0005737]; Gemini of coiled bodies [GO:0097504]	protein C-terminus binding [GO:0008022]; transcription coactivator activity [GO:0003713]; transcription corepressor activity [GO:0003714]	AHASLMSPGRR	9.34	0.090258	0.090258	0.0746855	1194.36	13.4624	13.7295	11.5404	14.1672	11.6813	9.22201	0	0	15.7172	0	0	11.5499	0	13.7149	11.3898	11.9223	0	9.299	13.1448	0	12.3584	0	0	0	13.8638	0	0	0	0	12.5706	0	0
A0A2K6BJP4	A0A2K6BJP4_MACNE	Uncharacterized protein	ZFHX3	Macaca nemestrina (Pig-tailed macaque)	positive regulation of transcription, DNA-templated [GO:0045893]; response to transforming growth factor beta [GO:0071559]	cytoplasm [GO:0005737]; nuclear body [GO:0016604]; transcription regulator complex [GO:0005667]	DNA-binding transcription repressor activity, RNA polymerase II-specific [GO:0001227]; enzyme binding [GO:0019899]; RNA polymerase II cis-regulatory region sequence-specific DNA binding [GO:0000978]; zinc ion binding [GO:0008270]	ARAAK	4.24	1	1	0.0662491	517.394	0	10.8048	12.5427	0	0	0	0	0	0	16.9262	0	14.8452	17.1216	0	0	0	0	0	13.5343	0	0	15.1048	16.7691	15.328	16.205	15.3	16.9689	13.7454	15.0978	12.4732	0	10.1007
A0A5F7ZJQ0	A0A5F7ZJQ0_MACMU	Olfactory receptor	OR5AR1	Macaca mulatta (Rhesus macaque)		integral component of plasma membrane [GO:0005887]	copper ion binding [GO:0005507]; G protein-coupled receptor activity [GO:0004930]; odorant binding [GO:0005549]; olfactory receptor activity [GO:0004984]	NLNNNTK	15.15	1	1	0.115021	818.397	17.0505	18.3468	14.8779	0	0	0	0	0	0	0	0	19.6166	15.7935	0	0	0	0	17.4297	0	14.5638	17.0413	17.7246	15.0134	18.4812	0	16.2406	0	16.6338	18.8754	18.0311	17.678	0
G7PJI9	G7PJI9_MACFA	Uncharacterized protein	EGM_03933	Macaca fascicularis (Crab-eating macaque) (Cynomolgus monkey)	regulation of transcription, DNA-templated [GO:0006355]		metal ion binding [GO:0046872]; nucleic acid binding [GO:0003676]	SFECTTFGK	4.07	1	1	0.179354	1077.28	0	15.2029	16.008	16.1417	15.6256	15.9426	18.2856	0	0	0	16.6235	16.6957	17.7146	15.7843	13.6438	0	16.54	16.821	0	15.4053	0	0	0	14.9042	0	0	0	0	16.7747	0	0	0
F6W8Q3	F6W8Q3_MACMU	Semaphorin 4A	SEMA4A	Macaca mulatta (Rhesus macaque)	axonogenesis [GO:0007409]; negative regulation of angiogenesis [GO:0016525]; positive regulation of excitatory synapse assembly [GO:1904891]; positive regulation of inhibitory synapse assembly [GO:1905704]; regulation of cell shape [GO:0008360]; regulation of endothelial cell migration [GO:0010594]; semaphorin-plexin signaling pathway [GO:0071526]; T-helper 1 cell differentiation [GO:0045063]	integral component of membrane [GO:0016021]	semaphorin receptor binding [GO:0030215]	GQSPFDPAHK	4.29	1	1	0.308698	1082.55	15.8905	0	15.831	15.4765	0	15.417	0	16.371	0	0	15.7821	15.7621	16.2957	16.4562	16.5545	16.1333	15.2448	15.8238	0	15.3296	0	15.2938	14.7355	0	0	0	14.8918	0	0	0	15.8304	17.2861
G7NXW4	G7NXW4_MACFA	Kinesin-like protein	KIF9	Macaca fascicularis (Crab-eating macaque) (Cynomolgus monkey)	extracellular matrix disassembly [GO:0022617]; microtubule-based movement [GO:0007018]; organelle disassembly [GO:1903008]; regulation of podosome assembly [GO:0071801]	cytoplasm [GO:0005737]; microtubule [GO:0005874]; podosome [GO:0002102]; vesicle [GO:0031982]	ATP binding [GO:0005524]; identical protein binding [GO:0042802]; microtubule binding [GO:0008017]; microtubule motor activity [GO:0003777]	TQLVPSSK	5.07	1	1	0.208605	856.424	19.685	0	0	0	0	0	17.6228	16.5612	16.5152	17.4711	0	0	16.1176	0	0	18.1295	18.0611	18.5517	18.0795	0	19.8291	17.2814	0	0	18.5977	18.7127	16.0278	0	19.4042	18.6594	16.4591	15.5968
I2CTQ6	I2CTQ6_MACMU	GDNF family receptor alpha-2 (GDNF receptor alpha-2)	GFRA2	Macaca mulatta (Rhesus macaque)		anchored component of membrane [GO:0031225]; plasma membrane [GO:0005886]	signaling receptor activity [GO:0038023]	ARPSAALTVLSVLMLK	8.74	0.445399	0.445399	0.0337041	1669.95	0	0	15.4434	17.4062	19.1309	0	18.1857	19.1617	0	0	0	17.7257	0	0	0	15.8108	16.5974	17.3791	19.6211	17.2022	19.5485	18.4668	0	20.3256	0	19.7041	15.7614	0	18.6715	0	17.9934	16.6022
A0A2K5V1A4	A0A2K5V1A4_MACFA	RNA helicase (EC 3.6.4.13)	EGM_10971	Macaca fascicularis (Crab-eating macaque) (Cynomolgus monkey)	3'-UTR-mediated mRNA destabilization [GO:0061158]; cellular response to arsenite ion [GO:1903843]; cellular response to heat [GO:0034605]; cellular response to UV [GO:0034644]; G-quadruplex DNA unwinding [GO:0044806]; ossification [GO:0001503]; positive regulation of cardioblast differentiation [GO:0051891]; positive regulation of cytoplasmic translation [GO:2000767]; positive regulation of hemat…	chromosome, telomeric region [GO:0000781]; cytoplasmic stress granule [GO:0010494]; cytosol [GO:0005829]; nuclear speck [GO:0016607]	ATP binding [GO:0005524]; DNA helicase activity [GO:0003678]; double-stranded RNA binding [GO:0003725]; G-quadruplex DNA binding [GO:0051880]; G-quadruplex RNA binding [GO:0002151]; histone deacetylase binding [GO:0042826]; magnesium ion binding [GO:0000287]; mRNA 3'-UTR AU-rich region binding [GO:0035925]; mRNA 5'-UTR binding [GO:0048027]; RNA helicase activity [GO:0003724]; RNA polymerase II ci…	DLLNFR	29.29	1	1	0.12036	778.402	17.1608	14.0858	16.4446	15.5645	0	17.0701	0	0	0	16.823	0	11.9232	16.2198	0	17.6682	15.6613	0	0	0	0	0	0	0	16.516	0	16.3066	0	14.673	17.277	0	0	0
A0A2K6E6W4	A0A2K6E6W4_MACNE	WD_REPEATS_REGION domain-containing protein		Macaca nemestrina (Pig-tailed macaque)				EKEENSLMEILSK	1.93	1	1	1.6e-12	1564.75	0	15.2059	13.9019	15.2753	0	0	0	13.5035	0	0	0	0	0	0	0	0	14.6326	0	0	14.908	15.248	13.4905	0	0	13.6706	0	11.0625	16.2077	14.682	0	14.103	14.2427
F6TDJ4	F6TDJ4_MACMU	Leucine-rich repeat-containing protein 24	LRRC24	Macaca mulatta (Rhesus macaque)	positive regulation of synapse assembly [GO:0051965]	integral component of membrane [GO:0016021]		ALRSGAFAGLAQLR	9.65	1	1	0	1428.36	0	13.9413	0	14.6739	15.0591	0	0	13.9942	0	0	0	0	0	0	0	0	12.1185	14.6812	0	0	13.4411	14.8087	14.8572	0	14.4462	0	15.3236	0	14.9834	0	12.5659	13.8957
G7P912	G7P912_MACFA	NR LBD domain-containing protein (Fragment)	EGM_16101	Macaca fascicularis (Crab-eating macaque) (Cynomolgus monkey)		nucleus [GO:0005634]		NTRPTALMSSTVAAAAPAAGAASR	2.37	1	1	4.57e-13	2260.19	10.3823	12.0507	11.7839	13.6773	13.5404	14.7404	12.4998	10.1565	13.2036	0	14.1537	13.5508	12.4578	13.866	12.7021	8.59696	12.1199	0	14.9296	11.0014	13.1904	7.21877	13.0882	13.1869	0	0	12.6171	11.1001	8.14054	0	12.5145	0
A0A2K5UCP2	A0A2K5UCP2_MACFA	40S ribosomal protein S24		Macaca fascicularis (Crab-eating macaque) (Cynomolgus monkey)	translation [GO:0006412]	ribosome [GO:0005840]	structural constituent of ribosome [GO:0003735]	FMSNRLLQR	6.5	1	1	0.222938	1180.85	0	0	0	15.2754	14.4836	0	16.6435	15.3245	0	16.2215	15.0808	16.0591	0	0	0	0	16.4247	16.3756	16.535	0	0	17.2449	14.8501	17.4786	15.9915	16.2307	16.0368	0	15.244	0	16.4107	0
A0A5K1TXE9	A0A5K1TXE9_MACMU	Spectrin alpha chain, brain isoform 2	SPTAN1	Macaca mulatta (Rhesus macaque)	actin filament capping [GO:0051693]	cell cortex [GO:0005938]; intracellular membrane-bounded organelle [GO:0043231]; microtubule cytoskeleton [GO:0015630]	actin binding [GO:0003779]; calcium ion binding [GO:0005509]; calmodulin binding [GO:0005516]	HASLMKR	4.38	0.281791	0.281791	0.204703	858.087	0	11.4783	14.562	0	0	0	12.4385	15.5224	14.9258	0	0	0	0	14.7692	0	14.7623	14.4778	0	16.4563	12.8408	15.9488	16.1681	16.1009	16.9985	15.6455	0	0	15.6805	0	0	0	15.0553
A0MSN4	A0MSN4_MACMU	Interleukin 15 receptor alpha variant 4 (Interleukin 15 receptor subunit alpha)	IL15RA IL15Ra	Macaca mulatta (Rhesus macaque)			interleukin-15 receptor activity [GO:0042010]	MAPRR	1.67	1	1	0.0508614	630.681	0	0	13.6684	0	0	0	16.9619	0	0	0	14.9184	16.014	0	0	0	0	15.5748	15.8013	16.1687	15.3759	15.8832	0	0	0	0	0	17.1904	0	16.5107	0	14.5657	17.2444
I7G5Y7	I7G5Y7_MACFA	Macaca fascicularis brain cDNA clone: QflA-18949, similar to human suppression of tumorigenicity 7 like (ST7L), transcriptvariant 3, mRNA, RefSeq: NM_138728.2		Macaca fascicularis (Crab-eating macaque) (Cynomolgus monkey)		membrane [GO:0016020]		MRDLMK	18.74	1	1	0.275342	809.927	18.3229	17.5455	15.999	18.8423	18.0893	17.6804	18.7077	17.8849	17.2821	19.1028	0	0	17.6127	19.1981	17.7528	0	19.5074	18.6989	18.5959	18.6058	0	20.1937	19.8419	18.7659	17.6253	17.8559	17.6181	18.2513	17.3873	18.5484	19.0825	19.1932
G7MVE5	G7MVE5_MACMU	Amidohydro-rel domain-containing protein	EGK_16989	Macaca mulatta (Rhesus macaque)	actin filament bundle assembly [GO:0051017]; positive regulation of filopodium assembly [GO:0051491]; regulation of cell migration [GO:0030334]; regulation of neuron projection development [GO:0010975]; response to axon injury [GO:0048678]	cytoplasm [GO:0005737]; growth cone [GO:0030426]	filamin binding [GO:0031005]; hydrolase activity, acting on carbon-nitrogen (but not peptide) bonds [GO:0016810]	SGQGSDR	12.99	1	1	0.164289	706.391	0	0	17.3481	17.496	0	0	0	0	0	0	17.249	17.3949	0	0	0	0	17.6758	17.9847	0	0	0	18.9487	18.1152	0	0	0	17.8476	0	18.1754	0	16.799	19.5519
A0A2K5WPV6	A0A2K5WPV6_MACFA	Uncharacterized protein	CEP290	Macaca fascicularis (Crab-eating macaque) (Cynomolgus monkey)	cilium assembly [GO:0060271]	cell projection [GO:0042995]; centrosome [GO:0005813]; cytoplasm [GO:0005737]; nucleus [GO:0005634]		LENELEMAQQSAGGRDTR	7.02	1	1	0.287562	2020.69	0	0	18.7656	16.0218	0	16.4434	0	16.3737	0	0	0	0	0	0	16.6815	0	0	14.719	0	0	0	0	0	0	0	0	0	0	0	0	0	0
A0A2K6DJQ3	A0A2K6DJQ3_MACNE	Uncharacterized protein	TMEM269	Macaca nemestrina (Pig-tailed macaque)		integral component of membrane [GO:0016021]		AACVSPQR	6.06	1	1	0.402521	889.183	0	17.2046	15.8277	0	0	17.2432	0	0	0	0	16.294	0	0	17.8687	0	0	0	0	0	0	0	0	0	0	0	0	15.6709	0	0	0	0	0
A0A2K6DKD8	A0A2K6DKD8_MACNE	Uncharacterized protein	SNX31	Macaca nemestrina (Pig-tailed macaque)	intracellular protein transport [GO:0006886]		phosphatidylinositol binding [GO:0035091]	TTAMADER	2.26	1	1	0.100802	910.578	0	0	17.5057	0	17.4775	16.3568	16.4334	16.1251	0	0	0	0	0	0	0	0	0	15.2439	0	0	0	0	0	0	0	0	0	0	0	0	0	0
G7Q077	G7Q077_MACFA	Endonuclease III-like protein 1	EGM_11349	Macaca fascicularis (Crab-eating macaque) (Cynomolgus monkey)	base-excision repair [GO:0006284]		4 iron, 4 sulfur cluster binding [GO:0051539]; DNA binding [GO:0003677]; endonuclease activity [GO:0004519]; hydrolase activity, acting on glycosyl bonds [GO:0016798]; metal ion binding [GO:0046872]	GEKAEPLK	5.45	1	1	0.113864	869.504	0	19.0263	0	17.7262	0	18.446	16.8453	17.8786	0	0	0	0	0	0	0	0	0	15.5502	0	0	0	0	0	0	0	0	0	0	0	0	0	0
G7Q2B2	G7Q2B2_MACFA	RalBP1-interacting protein 2 (Fragment)	EGM_18592	Macaca fascicularis (Crab-eating macaque) (Cynomolgus monkey)			calcium ion binding [GO:0005509]	CELPLPR	4.51	1	1	0.0893521	884.286	0	0	0	0	0	0	0	0	0	0	15.2597	0	0	0	0	0	15.5168	0	0	0	19.3679	0	0	16.4596	0	0	18.5341	0	16.7191	0	0	0
I2CTF1	I2CTF1_MACMU	Septin-9 isoform c	SEPTIN9 SEPT9	Macaca mulatta (Rhesus macaque)		cytoskeleton [GO:0005856]	GTP binding [GO:0005525]	VELSGPK	1.21	1	1	1.16e-13	728.321	0	0	12.4558	0	0	0	0	0	0	0	0	0	0	0	0	0	0	0	0	0	14.7533	0	0	16.6969	0	0	15.4982	0	13.579	0	14.0775	0
A0A2K5UGN9	A0A2K5UGN9_MACFA	Ig-like domain-containing protein		Macaca fascicularis (Crab-eating macaque) (Cynomolgus monkey)				AAPSVTLFPPSSEELQANK	33.48	0.750042	0.750042	0.203083	1986.46	18.7407	18.6946	18.4266	18.529	17.3453	16.4167	17.5982	0	19.6612	19.1565	15.4377	0	17.9318	13.9521	14.902	17.8493	17.3569	16.6821	13.4163	18.2356	0	19.0963	0	15.6776	15.8692	17.616	0	18.4626	15.0956	0	0	0
A0A5F7ZBL2	A0A5F7ZBL2_MACMU	Uncharacterized protein		Macaca mulatta (Rhesus macaque)				QVPGDEGR	4.46	1	1	0.174049	857.419	0	15.2351	17.2406	19.0926	17.829	17.2244	17.0941	0	0	16.8895	17.8327	0	0	17.9733	0	16.0575	16.4269	18.7516	17.8627	16.2019	18.7853	18.2686	17.5022	0	17.5959	17.8913	18.1697	16.2526	17.4309	19.4468	0	16.1609
G7MT46	G7MT46_MACMU	Deoxycytidine kinase	DCK	Macaca mulatta (Rhesus macaque)			ATP binding [GO:0005524]; deoxynucleoside kinase activity [GO:0019136]	EFLSTL	11.95	0.469004	0.469004	0.101608	708.561	19.5357	0	18.6431	18.3304	21.3953	19.6191	18.7895	19.0559	18.2351	20.1943	18.8018	17.6431	20.8791	19.2518	0	20.2184	16.2322	18.081	0	18.9957	21.0119	20.4698	0	0	20.9035	18.7817	0	0	16.62	0	16.5339	18.379
A0A348AYF9	A0A348AYF9_MACMU	UL-16 binding protein 5 (Fragment)	ULBP5.1	Macaca mulatta (Rhesus macaque)				AVTPVSHLGK	6.11	1	1	0.0901464	1008.06	0	0	18.2839	15.5529	17.6453	12.291	16.0572	0	16.3795	0	16.0828	0	0	0	0	0	0	15.2552	0	0	0	0	0	0	0	0	0	0	18.0903	0	0	0
F7HGW4	F7HGW4_MACMU	Mitotic arrest deficient 1 like 1	MAD1L1	Macaca mulatta (Rhesus macaque)	attachment of mitotic spindle microtubules to kinetochore [GO:0051315]; mitotic spindle assembly checkpoint [GO:0007094]; negative regulation of T cell proliferation [GO:0042130]; regulation of metaphase plate congression [GO:0090235]; thymus development [GO:0048538]	cytoplasm [GO:0005737]; kinetochore [GO:0000776]; mitotic spindle [GO:0072686]; mitotic spindle pole [GO:0097431]; nuclear envelope [GO:0005635]; nuclear pore nuclear basket [GO:0044615]	identical protein binding [GO:0042802]; kinetochore binding [GO:0043515]	MREAEDMVQK	12.21	1	1	0.322748	1268.52	0	0	15.8311	0	18.7615	0	0	0	0	0	0	0	0	0	0	0	16.3557	0	17.352	0	16.9543	0	16.7055	17.419	16.8097	0	0	0	0	0	0	16.4381
A0A2K5UT17	A0A2K5UT17_MACFA	Dynamin GTPase (EC 3.6.5.5)	DNM1	Macaca fascicularis (Crab-eating macaque) (Cynomolgus monkey)	endocytosis [GO:0006897]	microtubule [GO:0005874]	GTPase activity [GO:0003924]; GTP binding [GO:0005525]	KTSGNQVSGGLMLR	7.25	1	1	0.165034	1463.72	9.59787	0	12.8578	13.9557	14.5701	13.5028	0	14.5104	0	0	0	16.1507	11.024	14.7196	0	0	12.1113	14.9983	13.0218	16.2372	0	13.8849	15.0217	16.6167	14.7494	0	11.5484	13.2691	15.2638	0	15.0764	13.6671
G7PBF5	G7PBF5_MACFA	Uncharacterized protein	EGM_16933	Macaca fascicularis (Crab-eating macaque) (Cynomolgus monkey)	autophagy [GO:0006914]	lipid droplet [GO:0005811]; phagophore assembly site membrane [GO:0034045]		FIGTGIK	5.86	1	1	0.164349	736.792	15.607	0	17.4769	16.2276	15.9944	16.957	15.6882	15.5972	16.7861	15.9714	15.4564	16.8194	0	16.4074	0	16.7512	15.195	0	16.7915	16.6745	0	0	14.9619	17.2023	15.5766	0	14.731	0	15.7603	0	0	16.0949
A0A2K5WQF1	A0A2K5WQF1_MACFA	C2H2-type domain-containing protein	ZNF839	Macaca fascicularis (Crab-eating macaque) (Cynomolgus monkey)				GGLAR	1.25	1	1	0.180814	472.381	19.4101	18.5879	16.3572	17.3675	0	20.0215	0	0	0	15.7695	16.0626	16.263	16.9681	19.2044	20.487	18.5366	17.0545	20.0403	21.3414	20.0934	22.3148	15.6308	0	20.4843	0	19.251	0	20.4161	20.9358	19.6528	17.0225	20.2814
A0A2K6EAU2	A0A2K6EAU2_MACNE	Ig-like domain-containing protein		Macaca nemestrina (Pig-tailed macaque)				GAKDS	13.07	1	1	0.179189	476.268	0	0	14.1634	16.9503	16.9402	14.963	0	0	15.8827	16.9466	15.7825	17.1216	15.8394	15.525	16.8299	15.9725	16.6949	17.0188	0	16.0422	0	0	15.9382	17.1614	16.6683	17.1359	17.3209	17.2038	16.0742	16.8887	17.2998	16.1154
I7G9F5	I7G9F5_MACFA	Macaca fascicularis brain cDNA clone: QorA-11668, similar to human signal recognition particle 72kDa (SRP72), mRNA, RefSeq: NM_006947.2		Macaca fascicularis (Crab-eating macaque) (Cynomolgus monkey)				MIMMR	14.09	1	1	0.0249972	695.732	18.2194	18.8843	17.9487	17.9261	18.1635	18.6977	17.8918	17.2264	0	0	0	0	16.5419	0	16.8319	0	13.5696	17.5726	0	0	18.9534	0	15.5583	0	0	0	0	0	16.9235	0	16.3299	0
A0A2K5TN42	A0A2K5TN42_MACFA	MOEP19 domain-containing protein	KHDC1	Macaca fascicularis (Crab-eating macaque) (Cynomolgus monkey)		integral component of membrane [GO:0016021]	RNA binding [GO:0003723]	NSRSGK	6.11	0.0334266	0.0334266	0.0894449	649.442	0	15.1065	16.4405	16.2343	0	15.5357	16.0258	15.7062	15.4334	16.5064	15.1994	14.7579	14.462	15.3373	15.671	15.9992	0	15.752	15.0812	14.5611	13.1733	15.121	14.9616	18.2028	13.8455	15.2706	15.6493	0	0	13.7622	15.6852	0
A0A2K5W5L1	A0A2K5W5L1_MACFA	Ig-like domain-containing protein	CD300H	Macaca fascicularis (Crab-eating macaque) (Cynomolgus monkey)	cytokine production [GO:0001816]; neutrophil chemotaxis [GO:0030593]	integral component of membrane [GO:0016021]		GSEGMVR	6.73	0.911981	0.911981	0.216413	735.447	17.1303	16.9044	16.7452	17.1694	17.6545	19.6154	17.017	18.2684	17.414	18.6302	16.7777	16.749	17.9893	16.4759	17.6152	17.7403	16.9834	16.5332	17.2129	16.7173	16.662	19.5065	16.3862	17.6402	16.8529	18.1128	16.6854	16.7391	16.8102	18.2823	16.4233	15.9666
A0A2K5WPM2	A0A2K5WPM2_MACFA	Uncharacterized protein	ITIH3	Macaca fascicularis (Crab-eating macaque) (Cynomolgus monkey)	hyaluronan metabolic process [GO:0030212]	extracellular region [GO:0005576]	serine-type endopeptidase inhibitor activity [GO:0004867]	SFSGKK	14.64	1	1	0.223513	654.26	16.7391	17.0697	17.1189	16.9095	17.2709	16.6835	16.4752	16.5155	16.8245	16.7108	16.8651	17.2201	16.851	16.0589	16.508	17.3213	16.0582	17.0785	16.5367	16.4396	17.1291	16.3235	16.8174	17.4458	16.5695	16.1036	16.167	16.5187	16.3233	17.2044	15.3574	15.5043
A0A5F8AJ32	A0A5F8AJ32_MACMU	RCR-type E3 ubiquitin transferase (EC 2.3.2.33)	MYCBP2	Macaca mulatta (Rhesus macaque)	protein ubiquitination [GO:0016567]	axon [GO:0030424]	metal ion binding [GO:0046872]	EPPIK	13.46	0.503939	0.503939	0.176894	582.335	16.2868	17.3254	17.0148	16.0916	14.9958	16.9427	16.5973	16.8469	17.5305	16.8854	16.411	16.0407	16.089	15.7697	16.1835	16.3609	17.2755	17.2116	17.8547	16.9947	16.3185	16.9448	15.9878	17.7144	16.5236	15.7905	16.7814	17.3066	16.6792	17.0323	17.081	16.6429
F6ZMD8	F6ZMD8_MACMU	NAD(P)(+)--arginine ADP-ribosyltransferase (EC 2.4.2.31) (Mono(ADP-ribosyl)transferase)	ART5	Macaca mulatta (Rhesus macaque)	protein ADP-ribosylation [GO:0006471]		NAD(P)+-protein-arginine ADP-ribosyltransferase activity [GO:0003956]	GVSGYQR	6.14	0.417088	0.417088	5.75e-13	767.438	0	16.2461	0	15.8303	0	0	0	12.2391	0	0	0	0	0	0	9.61795	15.0644	16.2512	0	0	13.7283	16.1295	16.4793	0	17.4329	16.1197	0	15.6602	15.8178	16.8536	0	0	0
G7NEA4	G7NEA4_MACMU	Ras-related protein Rab-6A isoform b	RAB6A	Macaca mulatta (Rhesus macaque)			GTPase activity [GO:0003924]; GTP binding [GO:0005525]	TDLADK	7.12	0.813936	0.813936	0.337317	662.982	15.7273	16.3368	16.4254	0	16.5337	15.7452	15.9386	15.6891	15.9121	16.6289	16.3065	16.3112	16.0172	16.0502	16.1204	16.1573	16.4905	16.336	16.0795	16.9402	16.9547	17.3384	15.557	17.0729	16.0604	15.9719	15.9261	16.4129	16.0745	17.5334	17.4148	16.0488
G7PC58	G7PC58_MACFA	Uncharacterized protein	EGM_17454	Macaca fascicularis (Crab-eating macaque) (Cynomolgus monkey)		integral component of membrane [GO:0016021]	transmembrane transporter activity [GO:0022857]	MDRGK	3.07	1	1	0.211586	623.985	0	16.6084	15.865	16.1235	15.5974	0	16.2459	15.8043	0	0	0	0	0	0	0	0	16.6764	17.9074	0	0	14.3267	15.645	14.6782	0	16.3792	16.1281	15.6836	16.236	16.7291	15.3466	15.9704	0
H9FG60	H9FG60_MACMU	Farnesyl pyrophosphate synthase isoform a (Fragment)	FDPS	Macaca mulatta (Rhesus macaque)	isoprenoid biosynthetic process [GO:0008299]		transferase activity [GO:0016740]	EHANAKK	7.29	0.0603953	0.0603953	0.160041	797.51	16.4625	17.6118	18.2487	14.1777	15.8925	14.4442	15.5631	15.8548	16.0827	16.0656	15.9142	13.9027	15.8692	16.3637	15.9079	15.3433	15.6315	17.468	17.3672	17.5867	15.295	16.0371	15.9288	16.0102	15.5009	17.543	16.1219	17.7392	17.2806	16.0076	17.2027	17.9786
I2CY94	I2CY94_MACMU	ATP-binding cassette sub-family G member 2 (EC 7.6.2.2) (Broad substrate specificity ATP-binding cassette transporter ABCG2) (Urate exporter)	ABCG2	Macaca mulatta (Rhesus macaque)		integral component of membrane [GO:0016021]; mitochondrial membrane [GO:0031966]; plasma membrane [GO:0005886]	ATPase activity [GO:0016887]; ATPase-coupled xenobiotic transmembrane transporter activity [GO:0008559]; ATP binding [GO:0005524]	DKPLIEK	13.42	0.621912	0.621912	0.18907	842.416	15.7174	14.7815	15.8341	14.5934	15.944	16.1222	14.2988	15.3417	16.2819	14.3407	14.3532	15.6311	15.1603	15.2421	14.4254	15.9921	15.413	16.2858	16.9319	16.0764	15.332	15.8704	16.2049	16.9972	15.2414	14.1466	15.6946	15.7512	18.2525	15.1374	14.863	16.4262
A0A5F7ZBQ3	A0A5F7ZBQ3_MACMU	ELKS/RAB6-interacting/CAST family member 2	ERC2	Macaca mulatta (Rhesus macaque)		cytoplasm [GO:0005737]; presynaptic active zone [GO:0048786]		AHNIEDDSR	15.89	1	1	0.259363	1056.74	15.8744	0	15.2499	17.8442	17.3542	0	12.3398	17.0851	16.1679	15.3826	13.0546	15.6693	0	0	17.011	15.4899	16.2833	17.5448	17.1734	17.5528	15.213	16.9154	17.3721	15.1232	17.2894	13.2402	0	15.904	18.2556	15.284	16.8616	17.5461
G7NQJ7	G7NQJ7_MACMU	Protein yippee-like	YPEL3 YPEL	Macaca mulatta (Rhesus macaque)			metal ion binding [GO:0046872]	ISKPK	4.81	0.500402	0.500402	0.141823	571.544	0	15.5683	0	15.6194	14.9705	15.7912	14.3794	15.5997	16.326	15.7347	16.4031	15.6204	15.9596	16.0054	11.6103	15.8405	15.5048	15.4468	15.4275	15.9481	14.305	0	0	21.6209	13.5345	0	14.9661	14.8563	15.0726	14.2542	15.5019	14.9972
G7NDV5	G7NDV5_MACMU	Coatomer subunit beta (Beta-coat protein)	COPB1	Macaca mulatta (Rhesus macaque)	endoplasmic reticulum to Golgi vesicle-mediated transport [GO:0006888]; intracellular protein transport [GO:0006886]; intra-Golgi vesicle-mediated transport [GO:0006891]	COPI vesicle coat [GO:0030126]; cytosol [GO:0005829]; endoplasmic reticulum-Golgi intermediate compartment [GO:0005793]; Golgi membrane [GO:0000139]	structural molecule activity [GO:0005198]	DLQHPNEFIRGSTLR	6.25	1	1	0.251901	1781.82	14.1875	13.4569	0	15.0467	18.7963	0	15.1728	13.8585	15.9322	13.3269	15.5492	13.9588	13.8333	0	14.6885	13.5063	15.4754	13.2152	15.3024	18.4717	17.7137	13.5172	15.8595	19.1179	16.8268	13.4633	14.3695	14.404	14.5909	16.0262	18.468	11.2666
G7PZM6	G7PZM6_MACFA	Olfactory receptor (Fragment)	EGM_09370	Macaca fascicularis (Crab-eating macaque) (Cynomolgus monkey)		integral component of membrane [GO:0016021]; plasma membrane [GO:0005886]	G protein-coupled receptor activity [GO:0004930]; olfactory receptor activity [GO:0004984]	VKAGNETR	9.07	1	1	0.233549	874.468	17.0203	17.6054	17.5968	17.0869	18.1962	18.2391	18.1471	18.5282	18.1964	0	18.543	0	17.3253	0	17.0737	16.8839	19.6464	17.9751	17.9664	16.0058	18.7139	18.8141	17.7337	18.9183	17.8438	17.4015	16.736	19.8921	18.1188	17.9331	18.2834	17.9188
A0A1D5RL62	A0A1D5RL62_MACMU	Uncharacterized protein	ZNF226	Macaca mulatta (Rhesus macaque)	regulation of transcription, DNA-templated [GO:0006355]		metal ion binding [GO:0046872]; nucleic acid binding [GO:0003676]	LYRDVMLENFR	9.62	0.320258	0.320258	0.203452	1472.94	0	0	14.5515	14.4014	14.63	14.8006	12.6774	0	0	15.7293	13.7621	0	0	0	16.7862	0	11.3113	14.8207	17.6241	15.6429	0	15.6712	14.0222	16.9497	13.9309	15.3686	14.0257	15.1245	16.1505	13.9831	0	0
F6T3U2	F6T3U2_MACMU	Transcription initiation factor TFIID subunit 7	TAF7	Macaca mulatta (Rhesus macaque)	intracellular estrogen receptor signaling pathway [GO:0030520]; negative regulation of histone H4 acetylation [GO:0090241]; negative regulation of MHC class I biosynthetic process [GO:0045344]; negative regulation of MHC class II biosynthetic process [GO:0045347]; negative regulation of protein kinase activity [GO:0006469]; negative regulation of transcription by RNA polymerase II [GO:0000122]; p…	Golgi apparatus [GO:0005794]; MLL1 complex [GO:0071339]; transcription factor TFIID complex [GO:0005669]; transcription factor TFTC complex [GO:0033276]	H3K27me3 modified histone binding [GO:0061628]; histone acetyltransferase binding [GO:0035035]; protein heterodimerization activity [GO:0046982]; P-TEFb complex binding [GO:0106140]; RNA polymerase II general transcription initiation factor activity [GO:0016251]; TFIIH-class transcription factor complex binding [GO:0001097]; thyroid hormone receptor binding [GO:0046966]; transcription regulatory …	LVDLPCVMESLKTIDK	4.45	0.774781	0.774781	0.158565	1860.52	15.1905	15.6713	12.1674	14.4401	13.75	0	0	0	14.9545	15.1287	0	14.6683	15.4937	16.1188	15.0464	15.8219	13.2544	13.5267	0	15.1069	13.1674	0	11.7343	9.86648	0	0	15.5651	0	14.1148	0	0	15.5376
G7NVL9	G7NVL9_MACFA	Uncharacterized protein	EGM_00618	Macaca fascicularis (Crab-eating macaque) (Cynomolgus monkey)				MYIVRSFFPVDANYR	3.71	1	1	2.97e-12	1878.1	13.753	12.9629	0	15.355	15.0666	0	14.2843	0	0	13.7977	0	15.6587	0	16.5478	0	0	14.3917	0	14.7427	10.0314	12.8942	15.9875	15.8249	17.2677	0	18.1354	15	0	16.7229	12.1614	16.7295	14.0731
A0A2K5USY7	A0A2K5USY7_MACFA	Uncharacterized protein	FLT3LG	Macaca fascicularis (Crab-eating macaque) (Cynomolgus monkey)	embryonic hemopoiesis [GO:0035162]; homeostasis of number of cells within a tissue [GO:0048873]; lymphocyte differentiation [GO:0030098]; negative regulation of apoptotic process in bone marrow cell [GO:0071866]; positive regulation of cell cycle [GO:0045787]; positive regulation of cell proliferation in bone marrow [GO:0071864]; positive regulation of myoblast differentiation [GO:0045663]; posit…	extracellular space [GO:0005615]; integral component of membrane [GO:0016021]; intrinsic component of external side of plasma membrane [GO:0031233]	cytokine activity [GO:0005125]; receptor tyrosine kinase binding [GO:0030971]	TVAGSK	6.37	1	1	0.124637	561.133	0	0	15.5937	20.4648	14.6928	0	0	15.5055	16.9656	17.2742	0	0	16.9822	16.6528	0	17.0127	17.3927	0	0	0	0	0	0	0	0	15.8244	0	17.2133	0	0	0	0
H9FNT1	H9FNT1_MACMU	Serine palmitoyltransferase 1 isoform a	SPTLC1	Macaca mulatta (Rhesus macaque)	ceramide biosynthetic process [GO:0046513]; sphingosine biosynthetic process [GO:0046512]	endoplasmic reticulum [GO:0005783]; integral component of membrane [GO:0016021]	pyridoxal phosphate binding [GO:0030170]; serine C-palmitoyltransferase activity [GO:0004758]	YGVGTCGPR	9.98	1	1	0.0332199	966.175	0	0	13.932	12.9688	14.1828	14.5842	11.9092	10.5868	0	16.0752	14.6123	13.2908	0	0	0	0	13.3569	0	0	0	0	0	0	0	14.9106	0	0	0	14.1911	0	0	0
A0A2K5UGH6	A0A2K5UGH6_MACFA	Uncharacterized protein		Macaca fascicularis (Crab-eating macaque) (Cynomolgus monkey)	translation [GO:0006412]	ribosome [GO:0005840]	structural constituent of ribosome [GO:0003735]	GPALKHK	6.94	1	1	0.351485	749.121	0	17.6031	0	15.4508	16.3502	16.7961	15.9417	16.4389	16.1445	16.8512	14.6197	0	15.4713	0	16.1661	0	16.685	0	15.7259	0	16.7322	18.0482	17.1495	17.8842	16.7692	16.1351	16.6404	0	16.3979	17.1371	16.8153	16.6714
H9FW40	H9FW40_MACMU	RNA helicase (EC 3.6.4.13)	DDX56	Macaca mulatta (Rhesus macaque)			ATP binding [GO:0005524]; nucleic acid binding [GO:0003676]; RNA helicase activity [GO:0003724]	ILSHLQQDSLKLR	3.09	1	1	0.187911	1550.53	0	0	17.1192	15.9706	0	14.4884	0	0	14.2037	0	0	15.8236	0	0	16.4361	0	16.8232	17.371	0	16.8831	0	18.9269	16.9774	17.9464	16.9117	0	0	0	17.7809	16.7408	0	0
A0A2K5UDI1	A0A2K5UDI1_MACFA	Uncharacterized protein	CCDC183	Macaca fascicularis (Crab-eating macaque) (Cynomolgus monkey)				KMTDMLK	7.08	1	1	0.0887952	882.732	12.9377	0	0	0	0	0	0	13.8432	0	0	0	0	0	0	0	0	16.1954	0	0	0	14.2912	15.3988	14.2421	0	0	0	0	0	14.2972	0	0	14.0241
A0A5K1VRF7	A0A5K1VRF7_MACMU	Solute carrier family 30 member 1 (Zinc transporter 1)	SLC30A1	Macaca mulatta (Rhesus macaque)	cellular calcium ion homeostasis [GO:0006874]; cellular zinc ion homeostasis [GO:0006882]; in utero embryonic development [GO:0001701]; negative regulation of calcium ion import [GO:0090281]; negative regulation of zinc ion transmembrane import [GO:0071584]; zinc ion transport [GO:0006829]	endoplasmic reticulum [GO:0005783]; Golgi apparatus [GO:0005794]; integral component of membrane [GO:0016021]; nuclear membrane [GO:0031965]; plasma membrane [GO:0005886]	calcium channel inhibitor activity [GO:0019855]; cation transmembrane transporter activity [GO:0008324]	MGCWGRNR	8.36	1	1	0.173124	1052.74	16.527	0	15.7685	15.4	15.5163	16.2282	14.1282	15.7399	15.4452	0	15.3559	0	16.6039	15.3838	0	0	14.8146	0	12.6108	14.4542	0	0	15.0304	0	15.4954	13.4292	15.8481	11.2097	14.5995	0	0	0
F7FWL7	F7FWL7_MACMU	BZIP domain-containing protein	CREB3L3	Macaca mulatta (Rhesus macaque)	endoplasmic reticulum unfolded protein response [GO:0030968]; positive regulation of transcription from RNA polymerase II promoter in response to endoplasmic reticulum stress [GO:1990440]	endoplasmic reticulum membrane [GO:0005789]; integral component of membrane [GO:0016021]; nucleus [GO:0005634]	cAMP response element binding [GO:0035497]; DNA-binding transcription activator activity, RNA polymerase II-specific [GO:0001228]; protein heterodimerization activity [GO:0046982]; protein homodimerization activity [GO:0042803]	TASASFGSGDR	1.38	0.230459	0.230459	0.181347	1054.83	11.7224	17.4723	0	15.3302	0	0	14.9247	13.9536	13.3154	15.2348	14.1012	15.8867	14.7402	14.0701	13.1714	15.1669	0	0	16.6368	0	0	15.9105	0	16.6871	15.097	10.232	0	12.2651	0	7.50501	0	0
Q8WNT9	Q8WNT9_MACFA	mRNA, similar to human nucleoporin NYD-SP7		Macaca fascicularis (Crab-eating macaque) (Cynomolgus monkey)	spermatogenesis [GO:0007283]			ESEIQLLK	9.31	0.0910349	0.0910349	0.0919724	960.224	0	0	0	0	11.3768	0	0	0	0	0	0	0	0	0	12.7025	0	16.4467	0	16.1157	0	0	0	0	19.0528	13.6343	0	16.0797	0	0	18.2689	0	0
A0A2K5W3G3	A0A2K5W3G3_MACFA	Uncharacterized protein	BEND2	Macaca fascicularis (Crab-eating macaque) (Cynomolgus monkey)				AKSCASLSAR	8	1	1	0.100477	1050.68	0	14.9002	13.6588	0	13.2774	13.4027	14.8956	12.1191	14.1838	13.5345	15.006	14.0436	0	14.8714	11.9719	0	4.66595	13.2359	11.2835	0	14.7551	0	0	14.0474	13.3529	11.5022	0	0	0	13.5896	13.0277	11.223
A0A2K5V4T0	A0A2K5V4T0_MACFA	Uncharacterized protein		Macaca fascicularis (Crab-eating macaque) (Cynomolgus monkey)				MTGGKGELCPFK	9.56	0.654361	0.654361	0.102714	1325.08	0	0	20.7288	15.3616	18.4525	0	0	16.5115	0	0	0	15.9687	0	0	0	0	15.7288	17.9343	16.5278	16.6563	0	18.9674	0	0	16.6177	0	15.4782	18.3588	17.9141	0	15.9925	14.0047
A0A2K6CZM9	A0A2K6CZM9_MACNE	Dimethylaniline monooxygenase [N-oxide-forming] (EC 1.14.13.8)	FMO3	Macaca nemestrina (Pig-tailed macaque)		endoplasmic reticulum membrane [GO:0005789]; integral component of membrane [GO:0016021]	flavin adenine dinucleotide binding [GO:0050660]; N,N-dimethylaniline monooxygenase activity [GO:0004499]; NADP binding [GO:0050661]	FSDHAEEGR	21.39	1	1	0.168392	1046.46	17.4046	0	12.7353	14.3231	17.2812	18.9362	17.5657	18.0589	16.1568	15.2677	18.2036	0	0	0	0	20.1318	14.0755	0	17.4184	0	0	0	0	0	0	15.9358	18.2332	0	15.8892	0	17.2272	0
A0A2K6DD47	A0A2K6DD47_MACNE	Fork-head domain-containing protein	FOXO3	Macaca nemestrina (Pig-tailed macaque)	antral ovarian follicle growth [GO:0001547]; brain morphogenesis [GO:0048854]; cellular response to glucose starvation [GO:0042149]; cellular response to oxidative stress [GO:0034599]; DNA damage response, signal transduction by p53 class mediator [GO:0030330]; extrinsic apoptotic signaling pathway in absence of ligand [GO:0097192]; glucose homeostasis [GO:0042593]; initiation of primordial ovari…	cytosol [GO:0005829]; mitochondrial matrix [GO:0005759]; mitochondrial outer membrane [GO:0005741]; nucleoplasm [GO:0005654]; protein-containing complex [GO:0032991]	beta-catenin binding [GO:0008013]; chromatin DNA binding [GO:0031490]; DNA-binding transcription activator activity, RNA polymerase II-specific [GO:0001228]; DNA-binding transcription repressor activity, RNA polymerase II-specific [GO:0001227]; mitochondrial sequence-specific DNA-binding transcription factor activity [GO:0034246]; protein kinase binding [GO:0019901]; RNA polymerase II cis-regulat…	MKATGGGGGAR	6.73	1	1	0.0483389	963.822	0	14.698	14.3035	14.6694	14.3008	14.5841	14.8143	10.5659	14.2841	13.9116	0	0	0	15.516	0	15.126	14.1242	13.6272	14.2521	15.1766	0	0	0	0	0	13.3534	0	0	14.2767	0	14.5528	0
A0A5F8ABY4	A0A5F8ABY4_MACMU	Reverse transcriptase domain-containing protein		Macaca mulatta (Rhesus macaque)				KGHYIMVK	8.45	1	1	8e-13	991.762	14.2075	16.3615	12.9813	13.6362	0	0	13.7634	14.5632	13.871	0	15.3466	15.2077	15.4699	0	14.7108	0	13.2403	0	12.2132	0	0	0	0	15.44	13.9934	0	0	0	13.178	13.3766	0	14.8661
G7P031	G7P031_MACFA	Uncharacterized protein	FAIM	Macaca fascicularis (Crab-eating macaque) (Cynomolgus monkey)	negative regulation of apoptotic process [GO:0043066]			RVVYVDGK	7.82	0.584712	0.584712	0.154268	934.836	0	16.9538	15.5756	16.6602	0	0	16.5369	0	0	0	16.4437	16.2409	0	0	0	0	18.1958	0	18.0266	0	17.4076	0	15.8433	18.7486	16.1291	0	16.2763	15.5403	18.3536	17.4844	0	15.3435
F7GVP3	F7GVP3_MACMU	RING-type E3 ubiquitin transferase (EC 2.3.2.27)	MIB2	Macaca mulatta (Rhesus macaque)	Notch signaling pathway [GO:0007219]	cytoplasm [GO:0005737]	ubiquitin-protein transferase activity [GO:0004842]; zinc ion binding [GO:0008270]	QLVDAK	7.29	0.0171884	0.0171884	0.257742	674.41	16.3188	16.012	0	16.0363	15.3157	17.2437	15.2962	15.6501	16.1251	16.5701	16.0033	16.046	0	0	15.7529	16.469	16.2934	16.7263	16.1313	0	16.1712	15.0514	15.989	16.6608	16.5072	15.7291	16.1916	16.1207	16.3998	16.8991	16.4912	16.8919
G7PW60	G7PW60_MACFA	C3H1-type domain-containing protein	ZC3H13	Macaca fascicularis (Crab-eating macaque) (Cynomolgus monkey)	mRNA methylation [GO:0080009]; regulation of stem cell population maintenance [GO:2000036]	nuclear speck [GO:0016607]; RNA N6-methyladenosine methyltransferase complex [GO:0036396]	metal ion binding [GO:0046872]	LSPSPSLRK	15.79	1	1	0.0739024	984.2	12.2985	14.8811	13.9573	13.3931	14.2372	15.1633	12.2491	9.09291	13.576	13.5219	13.5628	15.7762	0	14.833	14.9428	15.3359	12.6844	12.5524	15.0492	9.64117	0	11.9916	13.088	0	13.7412	14.272	12.6143	13.2931	14.7504	13.6447	13.2141	0
H9F4K4	H9F4K4_MACMU	SET-binding protein isoform a (Fragment)	SETBP1	Macaca mulatta (Rhesus macaque)				TPRGGK	1.02	0.628529	0.628529	0.126236	613.465	0	17.6925	15.3829	15.4773	0	16.2109	15.7817	14.8542	15.0097	15.9003	15.3438	13.9956	0	15.6957	15.6267	16.0992	15.9766	16.3761	16.1919	15.815	16.3391	16.2271	0	16.2705	15.5866	15.4496	15.9566	15.765	14.7963	16.1947	14.307	16.1064
G7N8I1	G7N8I1_MACMU	Serine/arginine-rich splicing factor 1 (Splicing factor, arginine/serine-rich 1) (Fragment)	EGK_04623	Macaca mulatta (Rhesus macaque)		nucleus [GO:0005634]	RNA binding [GO:0003723]	LDNTK	4.05	0.0533297	0.0533297	0.281091	589.355	16.6105	17.3348	16.8435	16.0512	15.6684	0	16.3239	17.0571	16.2749	0	0	0	0	0	16.513	16.9836	16.0806	16.7375	17.5204	17.19	0	17.4056	0	17.6387	0	15.8193	16.223	16.8319	17.3212	17.0857	16.6342	17.4183
H9F082	H9F082_MACMU	Calpain-6 (Fragment)	CAPN6	Macaca mulatta (Rhesus macaque)			calcium-dependent cysteine-type endopeptidase activity [GO:0004198]	EEVRSPVQ	3.55	1	1	0.132018	943.115	0	14.7652	16.1134	0	15.4972	0	0	15.7035	16.4087	15.2934	0	15.1707	0	0	13.6673	14.3284	0	15.6923	15.6437	14.7966	16.3684	13.1894	15.8216	16.3533	16.3155	14.9896	16.135	16.4226	15.1261	15.0888	12.5404	0
H9F755	H9F755_MACMU	GTP 3',8-cyclase (EC 4.1.99.22) (Fragment)	MOCS1	Macaca mulatta (Rhesus macaque)	Mo-molybdopterin cofactor biosynthetic process [GO:0006777]	molybdopterin synthase complex [GO:0019008]	4 iron, 4 sulfur cluster binding [GO:0051539]; GTP 3',8'-cyclase activity [GO:0061798]; GTP binding [GO:0005525]; metal ion binding [GO:0046872]	EGIDKIR	6.06	0.304961	0.304961	0.135626	831.602	15.5176	0	16.1088	15.9476	14.4955	0	16.3066	0	15.9855	0	14.9713	0	15.7007	15.6978	0	0	14.5521	16.079	16.9875	15.2825	15.7217	16.1141	15.576	16.9297	17.1187	0	14.1985	16.0749	16.4459	0	15.1932	14.7425
A0A2K5VGU8	A0A2K5VGU8_MACFA	WRNPLPNID domain-containing protein		Macaca fascicularis (Crab-eating macaque) (Cynomolgus monkey)				IDAGTMAEPSASPSKR	3.65	0.848288	0.848288	0.114287	1633.26	13.9551	13.5805	13.857	13.2573	15.9862	14.1386	0	11.3369	12.7448	16.0523	14.3031	15.1364	15.3156	14.7995	15.3559	14.8396	14.9333	16.0576	12.7025	15.0178	15.5788	0	15.2	18.2792	15.0053	15.2955	15.6511	15.593	15.2612	15.4949	14.3076	14.6355
A0A2K5VEV4	A0A2K5VEV4_MACFA	Uncharacterized protein	ACOT4	Macaca fascicularis (Crab-eating macaque) (Cynomolgus monkey)	dicarboxylic acid catabolic process [GO:0043649]; long-chain fatty acid metabolic process [GO:0001676]; saturated monocarboxylic acid metabolic process [GO:0032788]; short-chain fatty acid metabolic process [GO:0046459]; succinyl-CoA metabolic process [GO:0006104]; unsaturated monocarboxylic acid metabolic process [GO:0032789]; very long-chain fatty acid metabolic process [GO:0000038]	peroxisome [GO:0005777]	acyl-CoA hydrolase activity [GO:0047617]; carboxylic ester hydrolase activity [GO:0052689]; succinyl-CoA hydrolase activity [GO:0004778]	LQAHGK	8.84	0.395255	0.395255	0.0193797	652.438	0	0	14.9533	15.4474	0	0	0	0	0	0	0	0	0	16.2817	0	0	16.1881	0	0	0	16.5271	14.9302	0	17.4575	0	15.2608	0	0	17.4776	0	15.5869	14.3999
G8F4J5	G8F4J5_MACFA	Uncharacterized protein	EGM_20434	Macaca fascicularis (Crab-eating macaque) (Cynomolgus monkey)	protein transport [GO:0015031]; vesicle docking involved in exocytosis [GO:0006904]			MAPPVAERGLK	1.65	1	1	6.88e-13	1165.2	0	0	0	11.7518	0	0	0	0	0	12.6709	0	0	0	14.2183	0	0	12.3177	13.3919	13.9872	0	12.8979	0	12.6803	13.8961	0	0	11.4554	14.4972	0	0	0	0
I0FRR9	I0FRR9_MACMU	Cell surface glycoprotein MUC18	MCAM	Macaca mulatta (Rhesus macaque)		integral component of membrane [GO:0016021]		VSPAAPER	12.15	1	1	0.0238133	826.206	0	0	19.5041	0	0	0	0	0	0	0	0	0	0	16.5972	17.6647	0	19.1694	0	19.0473	0	18.5228	17.8708	0	19.003	18.2885	0	0	0	15.3334	17.8354	0	0
A0A2K5WAC3	A0A2K5WAC3_MACFA	Rho GTPase-activating protein 12	ARHGAP12	Macaca fascicularis (Crab-eating macaque) (Cynomolgus monkey)	signal transduction [GO:0007165]		GTPase activator activity [GO:0005096]	DQVFGSNLANLCQR	11.1	0.506475	0.506475	0.0761205	1622.73	0	0	14.8782	0	0	0	0	14.9092	14.389	11.447	0	0	0	0	0	0	15.8346	0	0	14.3684	0	14.4638	0	17.525	15.9344	14.2798	13.1223	0	16.9116	0	13.9149	0
F7CZP8	F7CZP8_MACMU	Glycine N-methyltransferase (EC 2.1.1.20)	GNMT	Macaca mulatta (Rhesus macaque)	glycogen metabolic process [GO:0005977]; methionine metabolic process [GO:0006555]; methylation [GO:0032259]; one-carbon metabolic process [GO:0006730]; protein homotetramerization [GO:0051289]; regulation of gluconeogenesis [GO:0006111]; S-adenosylhomocysteine metabolic process [GO:0046498]; S-adenosylmethionine metabolic process [GO:0046500]; sarcosine metabolic process [GO:1901052]	cytosol [GO:0005829]	glycine binding [GO:0016594]; glycine N-methyltransferase activity [GO:0017174]; identical protein binding [GO:0042802]; S-adenosyl-L-methionine binding [GO:1904047]	LALKNIASMVR	7.98	1	1	0.135156	1232.33	14.9928	14.2725	12.3709	0	11.4162	0	14.7395	0	13.7827	15.1992	0	0	0	16.9336	0	13.9496	10.0121	0	0	0	0	13.1648	0	0	0	0	0	0	15.0095	0	0	14.3196
A0A1D5Q071	A0A1D5Q071_MACMU	Phosphatidylinositol-3,4,5-trisphosphate 5-phosphatase (EC 3.1.3.86)	INPPL1	Macaca mulatta (Rhesus macaque)	immune system process [GO:0002376]; phosphatidylinositol dephosphorylation [GO:0046856]	cytoskeleton [GO:0005856]; cytosol [GO:0005829]; filopodium [GO:0030175]; lamellipodium [GO:0030027]; membrane [GO:0016020]; nuclear speck [GO:0016607]	hydrolase activity [GO:0016787]; SH3 domain binding [GO:0017124]	LHSEVDK	8.55	0.596819	0.596819	0.157201	826.612	0	0	16.5577	0	0	0	16.8934	0	16.6797	17.8925	0	0	0	0	0	0	0	16.3275	0	16.9748	20.357	0	0	20.879	20.2392	18.5297	0	20.9321	0	18.4508	0	0
A0A2K6C2A6	A0A2K6C2A6_MACNE	Dystrobrevin		Macaca nemestrina (Pig-tailed macaque)		cytoplasm [GO:0005737]	zinc ion binding [GO:0008270]	IEESGNK	5.29	0.946696	0.946696	0.286731	776.906	16.6698	16.4298	0	21.7147	15.3612	17.242	15.403	17.4684	16.8869	0	15.4716	19.108	18.3269	15.3865	16.109	22.914	20.6042	15.0194	15.8143	15.7712	16.1771	17.361	16.9693	0	15.3482	0	0	15.7292	0	0	0	16.7361
A0A2K6D7F6	A0A2K6D7F6_MACNE	ANK_REP_REGION domain-containing protein	DZANK1	Macaca nemestrina (Pig-tailed macaque)			metal ion binding [GO:0046872]	HHEAIPVLVQR	3.57	1	1	0.13946	1298.51	0	0	0	0	16.1288	16.5208	0	16.2901	0	0	16.7498	0	0	0	0	0	18.1835	15.886	19.0817	17.2697	0	0	18.4729	0	16.6334	0	0	17.1306	17.8266	0	0	0
I0FQK0	I0FQK0_MACMU	GRB2-associated-binding protein 1 isoform b	GAB1	Macaca mulatta (Rhesus macaque)				TLALKSTR	4.7	1	1	1.15e-13	889.561	0	13.3579	0	14.7777	12.5141	11.9396	0	0	0	0	0	0	0	0	0	0	0	0	0	0	17.174	0	14.5888	0	14.7755	0	15.853	15.4071	14.281	0	12.9797	14.8398
F7FY72	F7FY72_MACMU	Coagulation factor XII	F12	Macaca mulatta (Rhesus macaque)	blood coagulation [GO:0007596]; Factor XII activation [GO:0002542]; positive regulation of blood coagulation [GO:0030194]; positive regulation of fibrinolysis [GO:0051919]; positive regulation of plasminogen activation [GO:0010756]; protein autoprocessing [GO:0016540]; proteolysis [GO:0006508]; response to misfolded protein [GO:0051788]; zymogen activation [GO:0031638]	extracellular space [GO:0005615]; rough endoplasmic reticulum [GO:0005791]	calcium ion binding [GO:0005509]; serine-type endopeptidase activity [GO:0004252]	EHTAS	6.81	1	1	0.0962929	543.532	0	0	15.7483	13.8003	0	0	0	0	14.2464	12.5126	14.8538	0	16.096	14.7412	0	12.3544	14.2138	14.3694	12.3759	13.9532	0	0	15.1436	0	0	16.0701	16.1961	15.2432	17.7611	17.6811	14.4905	15.6613
A0A346LVQ3	A0A346LVQ3_MACFA	FCGR		Macaca fascicularis (Crab-eating macaque) (Cynomolgus monkey)		integral component of membrane [GO:0016021]		GIMWQLLLPTALLLLVSAGMR	5.44	0.247504	0.247504	0.0362713	2311.83	13.026	11.6165	9.87432	0	13.196	11.6902	11.2036	0	13.3437	13.2209	14.4365	11.5095	0	11.0883	0	12.6232	12.0459	14.3369	12.3	12.6786	13.4849	14.2789	12.4339	12.3927	13.0891	14.7961	0	0	13.6911	15.8086	0	14.7684
H9EU01	H9EU01_MACMU	WD repeat-containing protein 59	WDR59	Macaca mulatta (Rhesus macaque)				DTALQK	10.28	0.709552	0.709552	0.132377	672.209	15.7357	16.9152	15.4281	15.7813	16.0459	16.1624	15.8398	16.0093	15.6635	0	15.4841	16.6325	15.3151	16.5643	0	0	14.2855	15.7062	16.6641	0	0	0	16.4958	21.1079	14.641	15.2582	0	0	15.4695	0	0	15.3782
A0A2K6DC98	A0A2K6DC98_MACNE	IBB domain-containing protein	KPNA3	Macaca nemestrina (Pig-tailed macaque)	protein import into nucleus [GO:0006606]	integral component of membrane [GO:0016021]	nuclear import signal receptor activity [GO:0061608]	RHTNMAK	3.77	1	1	6.89e-13	854.321	13.1561	0	0	13.1521	0	0	0	11.4044	0	0	0	0	0	0	0	0	14.6773	16.0135	0	0	0	0	0	15.1352	0	12.1427	13.2084	15.2753	0	0	14.494	0
A0A1D5Q695	A0A1D5Q695_MACMU	Aryl hydrocarbon receptor nuclear translocator 2	ARNT2	Macaca mulatta (Rhesus macaque)		cytoplasm [GO:0005737]; nucleus [GO:0005634]; transcription regulator complex [GO:0005667]	DNA binding [GO:0003677]; DNA-binding transcription factor activity [GO:0003700]; protein dimerization activity [GO:0046983]	ESFQQVVK	2.58	1	1	0.0253935	965.4	15.9112	0	14.7229	13.2659	16.2682	0	0	15.6405	0	0	0	15.6071	0	0	0	0	15.1942	16.1806	0	0	16.5632	15.7789	15.7124	0	17.6711	0	14.8463	0	15.8381	0	16.8008	16.1335
A0A2K5WZG3	A0A2K5WZG3_MACFA	60 kDa chaperonin (EC 5.6.1.7) (60 kDa heat shock protein, mitochondrial) (Chaperonin 60) (Heat shock protein 60)		Macaca fascicularis (Crab-eating macaque) (Cynomolgus monkey)	protein refolding [GO:0042026]		ATP binding [GO:0005524]; isomerase activity [GO:0016853]	ILAMTIAKK	5.23	0.250094	0.250094	0.324798	1004.09	0	15.0563	15.063	15.3724	0	0	0	0	15.7463	0	0	0	0	0	16.0621	16.3282	0	16.1621	0	15.5796	17.1625	0	17.1035	16.4132	15.9203	0	13.908	0	0	15.9018	16.0347	16.3373
A0A2K6BS84	A0A2K6BS84_MACNE	Aspartate carbamoyltransferase (EC 2.1.3.2) (EC 3.5.2.3) (EC 6.3.5.5) (CAD protein) (Dihydroorotase) (Glutamine-dependent carbamoyl-phosphate synthase)	CAD	Macaca nemestrina (Pig-tailed macaque)	'de novo' pyrimidine nucleobase biosynthetic process [GO:0006207]; 'de novo' UMP biosynthetic process [GO:0044205]; glutamine metabolic process [GO:0006541]	cytosol [GO:0005829]; nuclear matrix [GO:0016363]; nucleoplasm [GO:0005654]	amino acid binding [GO:0016597]; aspartate carbamoyltransferase activity [GO:0004070]; ATP binding [GO:0005524]; carbamoyl-phosphate synthase (glutamine-hydrolyzing) activity [GO:0004088]; dihydroorotase activity [GO:0004151]; enzyme binding [GO:0019899]; identical protein binding [GO:0042802]; zinc ion binding [GO:0008270]	AWAEEPK	3.38	0.375696	0.375696	0.16096	829.822	0	18.5961	0	17.7421	18.3257	19.5159	0	17.7527	17.9304	19.4502	0	16.8292	14.2058	0	0	18.4575	0	16.5968	0	0	0	16.6975	0	18.961	16.6565	16.5534	0	0	17.796	0	0	0
A0A2K5U335	A0A2K5U335_MACFA	Uncharacterized protein		Macaca fascicularis (Crab-eating macaque) (Cynomolgus monkey)	intracellular signal transduction [GO:0035556]		guanyl-nucleotide exchange factor activity [GO:0005085]	QAMLNASK	3.46	1	1	0.0961656	877.683	14.3153	15.6839	15.4142	14.46	13.2383	15.7063	15.1537	14.787	16.1915	14.0948	16.0159	15.5855	14.0633	15.2591	15.095	13.204	14.8551	14.1886	15.2834	14.1077	16.2283	16.2744	14.7156	0	13.5369	0	0	0	0	15.9198	13.0477	12.7315
F6RS08	F6RS08_MACMU	Dmx like 2	DMXL2	Macaca mulatta (Rhesus macaque)		synaptic vesicle [GO:0008021]	Rab GTPase binding [GO:0017137]	CVWQCK	14.47	0.757812	0.757812	0.260535	879.374	14.9502	15.052	15.8854	15.8339	14.5646	0	15.7637	15.0416	14.5788	15.5848	17.6022	17.1798	16.0201	15.1371	0	0	16.1096	16.5478	17.3124	15.7484	16.4297	16.487	17.5666	17.4003	0	0	14.5652	14.6476	16.1323	15.9433	16.0259	15.9945
F6YJD2	F6YJD2_MACMU	Vascular endothelial growth factor receptor 3 (EC 2.7.10.1)	FLT4	Macaca mulatta (Rhesus macaque)	lung alveolus development [GO:0048286]; lymphangiogenesis [GO:0001946]; negative regulation of apoptotic process [GO:0043066]; positive regulation of endothelial cell migration [GO:0010595]; positive regulation of endothelial cell proliferation [GO:0001938]; positive regulation of ERK1 and ERK2 cascade [GO:0070374]; positive regulation of JNK cascade [GO:0046330]; positive regulation of protein k…	integral component of plasma membrane [GO:0005887]; nucleoplasm [GO:0005654]; receptor complex [GO:0043235]	ATP binding [GO:0005524]; growth factor binding [GO:0019838]; protein homodimerization activity [GO:0042803]; protein phosphatase binding [GO:0019903]; VEGF-C-activated receptor activity [GO:0036328]	IRAMVELAR	20.96	1	1	0.154113	1057.86	20.2381	0	17.6431	19.8664	21.0053	20.0617	17.9289	19.67	18.9745	20.447	0	19.6033	20.2153	0	20.1476	20.1528	19.3791	19.0418	19.5398	0	20.1746	19.5367	16.985	0	15.6314	18.9415	19.9947	16.1826	17.5053	19.2808	18.597	14.1577
F7EG13	F7EG13_MACMU	Coiled-coil domain containing 54	CCDC54	Macaca mulatta (Rhesus macaque)		integral component of membrane [GO:0016021]		QGTTTK	6.66	1	1	0.17515	636.477	15.7389	15.7621	15.946	16.156	16.9051	16.4852	15.3555	15.9503	15.9758	16.6426	15.9998	15.2209	16.5786	16.7391	15.8052	16.9363	16.1768	16.5825	17.3596	17.2914	16.7429	16.4185	16.6795	16.9163	16.2518	16.2892	15.4909	15.583	16.7471	16.8258	15.9971	16.5586
F7EX32	F7EX32_MACMU	Fascin	FSCN1	Macaca mulatta (Rhesus macaque)	actin filament bundle assembly [GO:0051017]; cell-cell junction assembly [GO:0007043]; cell migration [GO:0016477]; establishment of apical/basal cell polarity [GO:0035089]; establishment or maintenance of cell polarity [GO:0007163]; microspike assembly [GO:0030035]; parallel actin filament bundle assembly [GO:0030046]; positive regulation of extracellular matrix disassembly [GO:0090091]; positiv…	actin cytoskeleton [GO:0015629]; cell-cell junction [GO:0005911]; cell projection membrane [GO:0031253]; cytoplasm [GO:0005737]; cytosol [GO:0005829]; filopodium [GO:0030175]; growth cone [GO:0030426]; invadopodium [GO:0071437]; lamellipodium [GO:0030027]; microspike [GO:0044393]; microvillus [GO:0005902]; podosome [GO:0002102]; ruffle [GO:0001726]; stress fiber [GO:0001725]	actin filament binding [GO:0051015]; drug binding [GO:0008144]; protein-macromolecule adaptor activity [GO:0030674]	GDHAGVLK	3.16	0.169645	0.169645	0.090079	797.541	17.5567	19.0085	18.4992	17.6457	18.0477	19.1791	17.0659	17.2447	18.3625	16.9409	17.1954	17.2382	17.2302	16.7488	15.3032	17.5429	17.9351	19.0164	20.0872	18.2288	18.1525	17.8464	16.4704	17.4996	17.3576	19.0136	17.6099	18.5732	19.2932	16.9269	18.8866	18.0548
G7NC79	G7NC79_MACMU	Fos-related antigen 1	EGK_05991	Macaca mulatta (Rhesus macaque)	regulation of transcription by RNA polymerase II [GO:0006357]	nucleus [GO:0005634]	DNA binding [GO:0003677]; DNA-binding transcription factor activity [GO:0003700]	LELVLEAHRPICK	16.32	0.00190522	0.00190522	0.28881	1577.19	21.8803	22.7302	22.5869	21.1867	22.5216	22.3269	22.271	22.7273	22.2473	21.3547	18.4434	22.3719	22.6358	21.9392	22.2812	22.4778	21.9001	22.2922	21.5127	22.6146	22.0859	21.94	22.6168	17.93	20.5862	22.3612	21.7692	21.8646	21.6911	21.6158	21.3968	21.7842
G7NV26	G7NV26_MACFA	tRNA:m(4)X modification enzyme (EC 2.1.1.225)	TRMT13	Macaca fascicularis (Crab-eating macaque) (Cynomolgus monkey)			tRNA 2'-O-methyltransferase activity [GO:0106050]	LLIDQGR	31.07	0.000206612	0.000206612	0.0591685	814.645	19.2941	19.3479	19.5452	19.6416	19.4976	19.5898	19.8485	19.3657	19.5188	19.1539	19.5712	19.363	19.1851	19.993	19.8508	19.0811	19.4484	19.4435	20.3126	19.6336	19.7732	19.8704	19.903	18.9527	19.875	19.5396	19.6792	19.7544	19.7366	19.2922	19.7408	19.7723
G7P415	G7P415_MACFA	VWFA domain-containing protein (Fragment)	EGM_13835	Macaca fascicularis (Crab-eating macaque) (Cynomolgus monkey)	ribosomal large subunit assembly [GO:0000027]	nucleus [GO:0005634]	ATPase activity [GO:0016887]; ATP binding [GO:0005524]	LKGDYR	13.27	0.172416	0.172416	0.280644	752.109	16.637	0	15.0511	15.6526	16.5597	0	15.3621	16.3338	15.6322	16.4162	15.8292	0	15.0676	16.3895	14.705	15.5423	0	0	16.2318	15.7127	15.819	15.7051	16.7781	17.5918	16.6656	15.5788	16.1142	14.368	17.3339	16.5862	17.1748	16.7079
I2CTJ0	I2CTJ0_MACMU	Mitochondrial Rho GTPase (EC 3.6.5.-)	RHOT2	Macaca mulatta (Rhesus macaque)	mitochondrion organization [GO:0007005]	integral component of mitochondrial outer membrane [GO:0031307]	calcium ion binding [GO:0005509]; GTPase activity [GO:0003924]; GTP binding [GO:0005525]	VVGAR	9.76	0.795329	0.795329	0.268597	500.684	16.5835	16.2255	15.5644	16.0391	16.348	17.0967	15.1645	16.4364	17.2905	16.1863	16.266	15.9905	16.1887	16.4233	15.8336	16.0584	17.3866	17.2454	16.9536	17.4284	16.0084	16.6327	16.3708	19.3238	16.4728	16.226	16.1169	16.4338	16.8171	16.0759	15.4652	16.2791
Q8SPF3	Q8SPF3_MACMU	NRAMP1 (Fragment)	NRAMP1	Macaca mulatta (Rhesus macaque)				GETSA	13.6	1	1	0.115167	465.288	16.3994	15.6926	15.095	15.3248	16.1027	15.207	16.3727	14.8231	15.968	15.5523	15.5858	15.3247	15.7772	16.0301	15.5945	15.3647	14.7771	16.6089	15.8848	16.3785	16.3071	16.2817	16.2058	17.9998	15.445	15.999	16.1172	15.6679	0	15.8163	15.6364	17.0313
A0A2K5TPG0	A0A2K5TPG0_MACFA	E2F_TDP domain-containing protein	E2F4	Macaca fascicularis (Crab-eating macaque) (Cynomolgus monkey)	mitotic cell cycle [GO:0000278]	nucleus [GO:0005634]; transcription regulator complex [GO:0005667]	DNA binding [GO:0003677]; DNA-binding transcription factor activity [GO:0003700]	VSMGR	4.95	1	1	0.221818	548.479	0	0	0	0	0	0	16.6664	0	0	0	16.5201	18.2017	17.3144	16.7945	16.4397	17.4756	0	0	0	0	0	0	16.5702	0	0	0	0	0	0	0	0	17.9122
A0A2K5W2B8	A0A2K5W2B8_MACFA	Uncharacterized protein		Macaca fascicularis (Crab-eating macaque) (Cynomolgus monkey)				EPRSLNESPLR	6.43	1	1	0.0731041	1292.37	0	0	15.3917	0	14.874	0	0	0	0	0	0	0	0	0	0	0	0	15.5905	0	0	14.5899	13.5916	0	17.4085	14.4711	0	13.581	16.6607	0	0	0	0
G8F452	G8F452_MACFA	Ankyrin repeat domain-containing protein 31	EGM_20254	Macaca fascicularis (Crab-eating macaque) (Cynomolgus monkey)				LCMLSSK	17.66	1	1	0.188463	838.525	0	0	15.0633	0	0	0	0	0	0	0	0	0	0	0	0	13.1057	0	0	11.8483	13.3902	0	0	0	0	14.5484	12.4779	0	14.489	15.4674	0	13.4757	0
H9EQG6	H9EQG6_MACMU	Protein FAM5C	BRINP3 FAM5C	Macaca mulatta (Rhesus macaque)	cell cycle arrest [GO:0007050]; cellular response to retinoic acid [GO:0071300]; negative regulation of mitotic cell cycle [GO:0045930]; positive regulation of neuron differentiation [GO:0045666]			QPLISLPR	14.98	1	1	3.46e-13	922.631	0	0	14.3469	0	18.3852	0	0	0	0	0	0	0	0	0	0	0	15.6005	0	0	0	0	0	0	14.4745	14.6855	0	15.9315	0	12.6542	16.2769	15.5419	0
A0A2K5U5W9	A0A2K5U5W9_MACFA	SH3 domain-containing protein	NEB	Macaca fascicularis (Crab-eating macaque) (Cynomolgus monkey)			actin binding [GO:0003779]	NNAITMNK	2.52	0.0904434	0.0904434	0.32811	921.546	16.51	15.9133	16.0082	15.921	15.9618	16.1398	15.4832	16.0352	15.0572	16.4984	16.5555	16.2695	16.813	16.8981	17.2332	16.9092	0	15.2224	15.5614	17.8572	16.319	0	16.5708	15.7904	15.5501	15.0839	16.0392	16.0165	15.9633	15.5595	15.8825	16.7645
A0A2K5UBD5	A0A2K5UBD5_MACFA	Uncharacterized protein		Macaca fascicularis (Crab-eating macaque) (Cynomolgus monkey)	translation [GO:0006412]	ribosome [GO:0005840]	structural constituent of ribosome [GO:0003735]	GVANSK	5.75	1	1	0.103649	575.339	16.0946	16.869	16.1506	16.0816	16.1913	16.5696	0	16.9075	17.7581	16.4432	16.6501	0	18.2159	16.6885	16.3867	18.4267	16.9504	16.8718	17.6443	16.8462	18.7213	18.845	15.2856	19.8157	0	19.3818	16.7679	17.8398	16.1262	16.5154	16.7677	17.0188
A0A2K5ULS7	A0A2K5ULS7_MACFA	Uncharacterized protein		Macaca fascicularis (Crab-eating macaque) (Cynomolgus monkey)	regulation of transcription, DNA-templated [GO:0006355]		metal ion binding [GO:0046872]; nucleic acid binding [GO:0003676]	SPMNAMHKSDLIEHQR	4.21	1	1	0.127196	1925.74	15.9003	15.9769	15.9081	13.7664	11.3445	14.4172	13.6114	14.7335	11.1986	14.9066	14.373	0	14.0373	14.531	14.4088	15.9631	13.3812	13.528	12.1134	0	14.1547	13.9186	14.7697	14.67	12.6824	12.3276	14.0581	0	11.3439	15.268	14.2419	13.9289
A0A5F7ZNG6	A0A5F7ZNG6_MACMU	Receptor protein-tyrosine kinase (EC 2.7.10.1)	FLT1	Macaca mulatta (Rhesus macaque)	angiogenesis [GO:0001525]; vascular endothelial growth factor receptor signaling pathway [GO:0048010]	integral component of plasma membrane [GO:0005887]	ATP binding [GO:0005524]; vascular endothelial growth factor-activated receptor activity [GO:0005021]	LGKSLGR	4.74	0.525825	0.525825	0.175979	730.569	13.7381	8.45868	14.6388	15.4585	14.0638	15.5555	16.5044	15.3621	13.9285	15.3755	15.338	14.5224	15.1344	14.3836	14.5427	15.0609	16.0246	0	16.0136	15.6994	15.5349	15.7123	16.1713	15.9893	16.331	0	15.1596	16.354	16.0846	0	14.0173	15.9466
F7GVK3	F7GVK3_MACMU	Ubiquitin carboxyl-terminal hydrolase MINDY (EC 3.4.19.12)	MINDY3 FAM188A	Macaca mulatta (Rhesus macaque)		nuclear membrane [GO:0031965]; nucleoplasm [GO:0005654]	cysteine-type carboxypeptidase activity [GO:0016807]; Lys48-specific deubiquitinase activity [GO:1990380]; thiol-dependent ubiquitin-specific protease activity [GO:0004843]	QSNYNEK	1	0.220449	0.220449	0.253846	882.903	19.4305	18.2643	19.0883	17.9989	18.0285	17.4904	19.6324	19.4165	19.1389	18.8677	19.2488	18.307	17.4824	17.7278	0	0	18.9776	19.0185	19.9229	17.7227	20.5194	19.2083	19.3217	19.7139	19.0792	17.5598	19.3487	19.2214	19.0739	18.5757	19.5994	18.2116
G7NYD9	G7NYD9_MACFA	Non-specific serine/threonine protein kinase (EC 2.7.11.1)	EGM_10425	Macaca fascicularis (Crab-eating macaque) (Cynomolgus monkey)	regulation of Rho protein signal transduction [GO:0035023]	cytoplasm [GO:0005737]	ATP binding [GO:0005524]; protein serine/threonine kinase activity [GO:0004674]; Rho guanyl-nucleotide exchange factor activity [GO:0005089]	VNQGT	14.68	0.566114	0.566114	0.297801	518.717	0	17.3498	16.912	16.2846	16.4148	15.975	16.3628	16.6763	15.3912	16.7912	15.5384	16.8699	16.124	15.7631	16.4642	0	17.01	16.8404	16.9544	16.7619	17.0882	16.9596	16.5642	18.6594	17.4039	16.3212	15.5344	16.114	0	16.4984	16.3268	16.7795
G7PC09	G7PC09_MACFA	Activated B-cell factor 1 (Fragment)	EGM_17401	Macaca fascicularis (Crab-eating macaque) (Cynomolgus monkey)			protein dimerization activity [GO:0046983]	KPLPAK	12.74	2.6e-05	2.6e-05	0.325053	652.027	14.7627	0	16.5686	15.8273	14.3127	16.7334	0	16.5666	16.0221	16.2799	16.0507	16.4183	16.9953	16.0218	16.5084	16.3164	16.9641	16.868	16.7479	16.4065	16.6087	0	16.231	15.3647	16.7945	16.4025	16.7143	16.8283	16.7433	15.3373	16.61	16.1554
G7PL29	G7PL29_MACFA	EF-hand domain-containing protein	EGM_04167	Macaca fascicularis (Crab-eating macaque) (Cynomolgus monkey)	microtubule-based movement [GO:0007018]	cilium [GO:0005929]; cytoplasm [GO:0005737]; dynein complex [GO:0030286]; microtubule [GO:0005874]	ATP binding [GO:0005524]; calcium ion binding [GO:0005509]; microtubule motor activity [GO:0003777]	GVFGPPLGK	5.81	0.738312	0.738312	0.249554	871.969	0	17.9947	17.2753	16.9667	17.5909	18.832	17.6871	18.9337	18.3438	17.6533	18.0272	18.8275	17.6176	17.3431	18.2778	16.9862	18.2849	17.0881	19.106	0	18.7368	18.0668	18.0781	19.1699	0	18.2439	19.1881	18.7706	18.4076	18.5832	19.0607	18.3348
A0A2K5UK09	A0A2K5UK09_MACFA	C2H2-type domain-containing protein		Macaca fascicularis (Crab-eating macaque) (Cynomolgus monkey)			metal ion binding [GO:0046872]	FKYEK	8.83	0.595805	0.595805	0.169552	714.738	0	0	18.6698	18.0535	0	0	17.8988	16.318	18.1865	0	0	18.7534	0	0	17.3266	17.5505	16.8023	18.2029	19.2442	16.61	19.6109	18.2269	0	19.1159	17.3843	18.0976	16.9835	0	19.0249	18.3577	0	16.1469
A0A2K5WN14	A0A2K5WN14_MACFA	Junctional adhesion molecule 3	JAM3	Macaca fascicularis (Crab-eating macaque) (Cynomolgus monkey)	cell adhesion [GO:0007155]	integral component of membrane [GO:0016021]	protein heterodimerization activity [GO:0046982]; protein homodimerization activity [GO:0042803]	DDSGQYYCIASNDAGSAR	1.49	1	1	0.21032	1950.41	0	15.8037	13.5146	15.3401	0	14.4172	12.4452	0	0	12.2471	10.9181	0	0	0	0	13.7418	15.3994	14.635	14.972	16.3133	12.5983	14.4131	10.3308	15.7541	14.2822	14.1214	13.1346	13.1731	0	0	12.3372	0
A0A2K6DD01	A0A2K6DD01_MACNE	Uncharacterized protein	GABRD	Macaca nemestrina (Pig-tailed macaque)		axon [GO:0030424]; chloride channel complex [GO:0034707]; dendrite [GO:0030425]; GABA-ergic synapse [GO:0098982]; integral component of postsynaptic membrane [GO:0099055]; neuronal cell body [GO:0043025]	chloride channel activity [GO:0005254]; GABA-A receptor activity [GO:0004890]; transmitter-gated ion channel activity involved in regulation of postsynaptic membrane potential [GO:1904315]	RHAGTGHLPPAAPRPR	6.44	0.606815	0.606815	0.172438	1690.98	14.3712	15.9959	14.7922	15.166	13.8247	14.9666	15.9095	14.9062	15.7712	0	14.8624	0	0	15.6853	14.8821	0	15.5166	14.2366	13.961	0	0	0	13.8571	14.7687	12.3733	15.6827	0	0	15.5264	0	13.944	0
F6QIS1	F6QIS1_MACMU	Component of oligomeric Golgi complex 4 (Conserved oligomeric Golgi complex subunit 4)	COG4	Macaca mulatta (Rhesus macaque)	protein transport [GO:0015031]	Golgi membrane [GO:0000139]		ADLDSPPK	12.82	1	1	0.236832	843.14	17.6804	19.2309	0	18.2562	18.0145	18.5627	17.0904	17.81	16.8979	0	18.4851	20.5254	21.3853	21.8625	0	0	19.0897	0	0	17.4094	17.605	0	0	17.6633	0	17.8845	17.521	19.1072	17.2069	0	15.2387	0
G7MRT6	G7MRT6_MACMU	Uncharacterized protein (Fragment)	EGK_14822	Macaca mulatta (Rhesus macaque)				HNTWLIF	3.73	1	1	0.227395	931.918	17.4115	0	16.8713	17.66	17.97	17.298	16.6768	0	0	17.7004	17.446	15.8679	16.5555	17.3561	16.8638	17.8539	17.3135	16.6333	0	0	0	0	18.4242	0	0	0	16.4912	16.2676	16.8899	18.1814	16.8425	0
A0A2K5V7D4	A0A2K5V7D4_MACFA	Uncharacterized protein	SSH2	Macaca fascicularis (Crab-eating macaque) (Cynomolgus monkey)	negative regulation of actin filament polymerization [GO:0030837]		actin binding [GO:0003779]; protein tyrosine/serine/threonine phosphatase activity [GO:0008138]; protein tyrosine phosphatase activity [GO:0004725]	GKSDEATPEHSFVPK	4.33	1	1	0.285305	1625.07	0	0	0	15.5187	0	0	0	0	0	0	0	0	0	0	0	0	17.9102	16.7055	0	0	0	0	0	0	0	0	16.845	0	16.6223	0	0	15.2377
A0A2K5X6W8	A0A2K5X6W8_MACFA	POP1 homolog, ribonuclease P/MRP subunit	POP1	Macaca fascicularis (Crab-eating macaque) (Cynomolgus monkey)	tRNA 5'-leader removal [GO:0001682]; tRNA catabolic process [GO:0016078]	nucleolar ribonuclease P complex [GO:0005655]; ribonuclease MRP complex [GO:0000172]	ribonuclease P activity [GO:0004526]; ribonuclease P RNA binding [GO:0033204]	INLPQKK	11.52	1	1	0.144585	840.025	0	0	0	14.1191	0	0	0	0	0	0	0	0	0	0	0	0	15.4819	15.0043	0	19.8113	18.2814	0	0	0	0	0	0	0	12.0822	0	0	0
A0A2K6CWD4	A0A2K6CWD4_MACNE	BTB domain-containing protein	KBTBD11	Macaca nemestrina (Pig-tailed macaque)				LPEGAPAR	29.34	1	1	0.198588	811.553	0	0	21.7446	16.615	0	0	0	0	0	0	18.8425	20.6557	0	20.841	0	0	0	0	0	0	0	0	0	0	0	0	0	0	18.8105	0	0	0
F6Z061	F6Z061_MACMU	ETS variant transcription factor 7	ETV7	Macaca mulatta (Rhesus macaque)		host cell nucleus [GO:0042025]; nucleus [GO:0005634]	DNA-binding transcription factor activity [GO:0003700]; sequence-specific DNA binding [GO:0043565]	PPLGTHVQAR	3.76	1	1	0.138919	1076.42	0	0	0	0	0	0	11.8687	0	0	0	0	0	0	0	0	0	0	12.9975	0	0	0	0	14.6405	0	0	0	13.9253	0	9.56723	0	0	14.2452
A0A2K5VZM9	A0A2K5VZM9_MACFA	Uncharacterized protein	CRB2	Macaca fascicularis (Crab-eating macaque) (Cynomolgus monkey)		integral component of membrane [GO:0016021]	calcium ion binding [GO:0005509]	CRLPVPSK	1.35	1	1	0.252419	957.329	0	16.9797	16.9014	16.9353	0	0	0	16.411	17.6387	17.1031	0	17.9201	15.7313	15.3732	16.5153	16.7915	17.6303	17.1397	17.4199	16.885	18.5056	17.8937	0	17.8102	17.251	17.702	16.9085	16.1131	0	16.867	0	17.4434
A0A2K5W077	A0A2K5W077_MACFA	Uncharacterized protein		Macaca fascicularis (Crab-eating macaque) (Cynomolgus monkey)	regulation of transcription, DNA-templated [GO:0006355]			LDGKLDQEGDDVK	5.23	0.128279	0.128279	0.390215	1430.77	18.2549	0	17.5253	17.2772	19.2128	17.6387	0	18.2376	0	18.4417	18.6813	0	18.9547	16.5131	0	19.1446	18.2308	19.1805	0	18.8292	19.5539	20.2352	17.063	20.2803	17.2786	0	19.4218	19.1293	18.9032	18.5937	0	20.0307
A0A5F8A649	A0A5F8A649_MACMU	Olfactory receptor	LOC706213	Macaca mulatta (Rhesus macaque)		integral component of membrane [GO:0016021]; plasma membrane [GO:0005886]	G protein-coupled receptor activity [GO:0004930]; olfactory receptor activity [GO:0004984]	FPFCSSR	13.53	1	1	0.070722	899.666	13.9002	0	14.647	14.9513	15.4056	13.5935	14.2905	15.1923	15.5455	15.3404	15.0611	15.8682	15.3158	15.6069	14.4273	14.6604	14.7194	14.2092	0	14.1814	14.8545	14.7596	14.6702	16.7572	15.5922	0	0	0	15.4033	0	0	0
G7Q0Z8	G7Q0Z8_MACFA	Uncharacterized protein	EGM_11672	Macaca fascicularis (Crab-eating macaque) (Cynomolgus monkey)				ARGGQVVTSMAAEDK	3.24	1	1	0.10133	1536.44	0	14.6094	0	15.1396	13.9543	0	14.5087	12.1713	15.6507	14.8612	0	14.3379	0	14.0689	13.4167	12.1309	14.5669	13.4639	16.0073	15.1958	15.9881	14.9329	14.6789	14.4761	0	14.7499	13.014	15.7151	0	14.5962	16.2085	0
I0FTU5	I0FTU5_MACMU	Ethanolamine-phosphate cytidylyltransferase isoform 2	PCYT2	Macaca mulatta (Rhesus macaque)	phospholipid biosynthetic process [GO:0008654]		nucleotidyltransferase activity [GO:0016779]	EYADSFGK	3.81	0.598366	0.598366	0.208377	917.466	16.0176	18.2305	18.5226	17.6884	18.4111	17.6017	18.0942	18.637	18.8615	17.6728	17.7531	18.3227	0	0	17.3476	0	16.8713	18.0235	17.268	0	19.3071	16.6761	0	17.9006	0	17.6041	17.6945	16.8934	16.784	17.1028	0	0
A0A2K5UAT7	A0A2K5UAT7_MACFA	KRAP_IP3R_bind domain-containing protein	ITPRID1	Macaca fascicularis (Crab-eating macaque) (Cynomolgus monkey)			signaling receptor binding [GO:0005102]	LPGDPAQVK	8.61	1	1	0.124714	923.492	0	0	14.7701	15.0494	0	0	0	0	0	0	0	0	15.9407	0	0	0	0	11.1425	16.5852	0	8.91358	14.3119	0	15.1912	13.7245	0	11.3247	0	14.2618	0	0	16.3838
F6W8V5	F6W8V5_MACMU	Uncharacterized protein	FAM120A	Macaca mulatta (Rhesus macaque)		host cell nucleus [GO:0042025]		GFAGVQPIPSQGGK	7.09	1	1	0.231075	1342.53	16.0925	16.042	0	14.8727	15.4464	15.0924	15.5991	14.1387	0	13.9745	16.433	12.9269	15.1321	14.4291	0	15.502	14.0432	15.5448	0	14.5597	0	0	16.289	0	14.3246	0	0	0	16.6656	0	14.282	0
A0A2K5VHG6	A0A2K5VHG6_MACFA	Gamma-glutamylcyclotransferase (EC 4.3.2.-)	CHAC1	Macaca fascicularis (Crab-eating macaque) (Cynomolgus monkey)	glutathione catabolic process [GO:0006751]; intrinsic apoptotic signaling pathway in response to endoplasmic reticulum stress [GO:0070059]; negative regulation of Notch signaling pathway [GO:0045746]; negative regulation of protein processing [GO:0010955]; neurogenesis [GO:0022008]	cytosol [GO:0005829]; trans-Golgi network [GO:0005802]	gamma-glutamylcyclotransferase activity [GO:0003839]; glutathione specific gamma-glutamylcyclotransferase activity [GO:0061928]; Notch binding [GO:0005112]	GSDKMPGR	9.95	1	1	0.0870383	863.661	0	16.3319	0	0	0	0	0	0	20.4494	16.6116	0	14.7737	0	0	0	15.8905	0	0	17.6804	15.48	0	18.1544	12.8064	0	0	16.9389	18.2031	15.5446	19.1181	17.6972	0	17.3345
F7HMP1	F7HMP1_MACMU	E3 ubiquitin-protein ligase RFWD3 (Ring finger and WD repeat domain 3)	RFWD3	Macaca mulatta (Rhesus macaque)	double-strand break repair via homologous recombination [GO:0000724]; interstrand cross-link repair [GO:0036297]; mitotic G1 DNA damage checkpoint [GO:0031571]; regulation of DNA damage checkpoint [GO:2000001]; replication fork processing [GO:0031297]; response to ionizing radiation [GO:0010212]	nucleoplasm [GO:0005654]; site of double-strand break [GO:0035861]	MDM2/MDM4 family protein binding [GO:0097371]; metal ion binding [GO:0046872]; p53 binding [GO:0002039]; ubiquitin protein ligase activity [GO:0061630]	SVLMEMSYR	6.51	1	1	0.139987	1131.62	0	12.0507	0	0	14.6163	0	9.99099	14.2657	14.5335	14.6694	0	13.5508	13.9749	0	8.17168	16.7583	0	0	0	14.2662	0	0	13.0882	0	0	0	0	14.2288	0	12.5887	13.4665	0
G7P8B5	G7P8B5_MACFA	Ion_trans domain-containing protein	EGM_15397	Macaca fascicularis (Crab-eating macaque) (Cynomolgus monkey)		integral component of membrane [GO:0016021]	ion channel activity [GO:0005216]	VIMSR	3.76	1	1	0.156966	622.157	0	15.0415	0	0	10.6978	0	15.5914	14.9872	0	0	0	15.5355	0	0	12.4906	0	17.0269	0	15.3123	0	15.8195	16.0423	15.7174	16.3831	0	0	0	0	15.6251	16.6149	14.4487	0
A0A5F7ZSW1	A0A5F7ZSW1_MACMU	TPR_REGION domain-containing protein	NPHP3	Macaca mulatta (Rhesus macaque)	determination of left/right symmetry [GO:0007368]; establishment or maintenance of cell polarity [GO:0007163]; extracellular matrix organization [GO:0030198]; kidney morphogenesis [GO:0060993]; lipid metabolic process [GO:0006629]; maintenance of animal organ identity [GO:0048496]; non-motile cilium assembly [GO:1905515]; positive regulation of protein binding [GO:0032092]	ciliary base [GO:0097546]; ciliary inversin compartment [GO:0097543]		GAGAGGLLGASFK	9.17	0.514701	0.514701	0.137523	1110.21	0	11.7498	15.3197	14.0092	13.858	14.0276	14.5252	13.2727	11.6441	11.653	18.014	13.372	14.1932	0	12.3451	10.4982	11.0423	0	15.4446	12.3962	14.1407	14.4988	14.2438	0	0	0	0	0	0	10.029	13.0112	0
I2CT86	I2CT86_MACMU	Family 3, member A protein isoform 3 (Family with sequence similarity 3 member A)	FAM3A	Macaca mulatta (Rhesus macaque)	negative regulation of gluconeogenesis [GO:0045721]; regulation of lipid biosynthetic process [GO:0046890]	extracellular region [GO:0005576]; integral component of membrane [GO:0016021]		MLMSSVK	5.62	1	1	0.124545	828.47	13.8403	0	15.4254	16.9663	15.5034	14.9186	13.2796	14.3188	16.7863	16.6064	15.0041	16.5697	0	13.0321	15.3948	16.1176	14.7323	0	15.9996	15.762	16.0464	16.2663	0	0	0	0	0	14.5493	0	13.7512	15.7293	0
A0A1D5QS83	A0A1D5QS83_MACMU	Coiled-coil domain containing 71 like	CCDC71L	Macaca mulatta (Rhesus macaque)				GGDFR	12.37	1	1	0.0728346	551.39	15.0295	16.0462	15.1552	15.4241	15.6091	15.4987	15.548	16.8594	16.0993	15.5258	15.5949	14.4693	0	0	16.5227	0	16.9658	16.233	17.4205	0	15.7689	16.7664	0	0	16.2516	15.9227	14.8833	16.6189	16.5696	15.5412	16.7716	16.7142
A0A2K5V6J2	A0A2K5V6J2_MACFA	Uncharacterized protein		Macaca fascicularis (Crab-eating macaque) (Cynomolgus monkey)	exocytosis [GO:0006887]; intracellular protein transport [GO:0006886]	exocytic vesicle [GO:0070382]	phosphatidylserine binding [GO:0001786]; Rab GTPase binding [GO:0017137]	MPSKSLEDISSDSSNQAK	2.92	1	1	0.0486302	1923.13	13.1279	0	13.4828	15.2658	0	0	12.9498	0	0	0	13.4017	15.8193	14.7049	0	0	11.2505	16.9281	18.5719	15.0344	17.3219	14.9952	14.4486	0	0	16.2645	13.6419	13.4751	0	12.6208	0	15.921	0
A0A5F8AQ79	A0A5F8AQ79_MACMU	Uncharacterized protein	ADPRS	Macaca mulatta (Rhesus macaque)	cellular response to superoxide [GO:0071451]; DNA repair [GO:0006281]; peptidyl-serine ADP-deribosylation [GO:0140290]	mitochondrion [GO:0005739]; nuclear body [GO:0016604]; site of DNA damage [GO:0090734]	ADP-ribosylserine hydrolase activity [GO:0140292]; magnesium ion binding [GO:0000287]; O-acetyl-ADP-ribose deacetylase activity [GO:0061463]; poly(ADP-ribose) glycohydrolase activity [GO:0004649]	MAAVAMAVAGGGGAGAAR	5.32	0.116721	0.116721	0.131867	1500.02	13.5324	14.987	0	0	9.98409	0	14.3988	11.3301	0	0	9.49081	0	0	13.3841	0	16.4787	16.1074	0	17.0171	14.8331	16.9714	13.3657	0	18.2926	0	14.924	12.5041	0	0	15.2197	14.3681	14.9614
G8F264	G8F264_MACFA	P2X purinoceptor (Fragment)	EGM_20717	Macaca fascicularis (Crab-eating macaque) (Cynomolgus monkey)	response to ATP [GO:0033198]	integral component of plasma membrane [GO:0005887]; postsynapse [GO:0098794]	ATP binding [GO:0005524]; extracellularly ATP-gated cation channel activity [GO:0004931]; purinergic nucleotide receptor activity [GO:0001614]	TLLKLYGIR	4.81	1	1	0.0720409	1076.95	13.998	0	0	15.3717	13.176	13.9707	0	0	12.4242	0	10.7192	0	11.5256	0	12.7615	0	0	12.4924	14.8717	14.8212	13.7403	0	14.5197	0	14.6657	0	11.3265	15.9252	0	16.2493	14.5692	14.5351
I2CV36	I2CV36_MACMU	Lamin-B1 isoform 1	LMNB1	Macaca mulatta (Rhesus macaque)		lamin filament [GO:0005638]; nuclear inner membrane [GO:0005637]; nuclear matrix [GO:0016363]; nucleoplasm [GO:0005654]	phospholipase binding [GO:0043274]; sequence-specific double-stranded DNA binding [GO:1990837]	ESRACLER	1.68	1	1	0.0786557	1019.35	0	14.5036	14.853	14.4633	12.8437	15.463	13.7824	11.2572	14.8257	15.6938	13.1221	12.4527	0	12.7605	0	0	0	14.497	0	0	12.6425	0	0	0	11.2461	13.943	0	0	14.9413	14.9049	0	10.037
A0A2K5UZL1	A0A2K5UZL1_MACFA	Voltage-gated potassium channel subunit Kv4.1	EGM_18758	Macaca fascicularis (Crab-eating macaque) (Cynomolgus monkey)	protein homooligomerization [GO:0051260]; regulation of ion transmembrane transport [GO:0034765]	dendrite [GO:0030425]; voltage-gated potassium channel complex [GO:0008076]	voltage-gated potassium channel activity [GO:0005249]	HVLNFYRTGR	10.31	0.087304	0.087304	0.0185527	1261.56	11.9665	14.9527	9.99135	0	0	0	14.1304	0	0	0	0	0	0	12.1702	0	0	0	13.1639	0	0	13.6834	12.9678	12.5159	11.8049	9.1662	14.7253	9.96335	12.771	14.8657	11.9387	0	0
A0A2K6DAP9	A0A2K6DAP9_MACNE	SERPIN domain-containing protein	SERPINI2	Macaca nemestrina (Pig-tailed macaque)		extracellular space [GO:0005615]		NGSTIKIPMMK	1.72	1	1	0.22474	1234.97	17.5378	0	14.9027	18.0982	17.1468	18.5721	16.5545	16.1503	16.8668	18.8741	16.3009	18.3849	0	0	0	0	14.5251	18.1951	18.5963	0	0	0	0	0	0	16.6387	0	0	0	18.2557	0	0
G7NZG2	G7NZG2_MACFA	Uncharacterized protein	EGM_10910	Macaca fascicularis (Crab-eating macaque) (Cynomolgus monkey)				GGMSFAAMLQINSSLEK	5.31	0.714754	0.714754	0.0753284	1799.03	0	0	13.8889	7.87863	0	14.1342	0	0	0	0	0	15.4429	15.298	0	0	0	12.8615	11.5582	14.2288	13.9125	0	0	12.2372	0	15.8815	0	13.3977	14.2668	14.5909	13.8891	0	14.4235
A0A2K5WPY0	A0A2K5WPY0_MACFA	ATP synthase subunit d, mitochondrial		Macaca fascicularis (Crab-eating macaque) (Cynomolgus monkey)	ATP synthesis coupled proton transport [GO:0015986]	mitochondrial proton-transporting ATP synthase complex, coupling factor F(o) [GO:0000276]	proton transmembrane transporter activity [GO:0015078]	YTTQVYAKEK	10.82	1	1	0.303985	1230.81	0	14.1144	0	0	13.7995	15.0695	15.7867	15.5337	0	14.3101	15.1056	15.2725	0	16.2529	17.1582	15.6051	16.1643	0	13.8538	0	14.6208	0	0	14.7904	14.1744	15.1093	0	0	0	0	14.0544	0
Q4R603	Q4R603_MACFA	Activated leukocyte cell adhesion molecule (CD166 antigen)		Macaca fascicularis (Crab-eating macaque) (Cynomolgus monkey)		axon [GO:0030424]; dendrite [GO:0030425]; integral component of membrane [GO:0016021]; plasma membrane [GO:0005886]		DLGNMEENKK	10.64	0.118037	0.118037	0.0745001	1174.28	0	0	0	14.5151	12.8106	12.6842	0	0	12.7478	0	12.5142	13.0116	0	9.54803	0	0	14.588	13.2445	0	0	11.8563	13.3176	8.33238	0	14.3708	12.0431	0	13.51	13.334	14.6405	14.647	0
A0A2K5VSJ5	A0A2K5VSJ5_MACFA	SWIM-type domain-containing protein	ZSWIM9	Macaca fascicularis (Crab-eating macaque) (Cynomolgus monkey)			zinc ion binding [GO:0008270]	VTGMENGDGGGARSVGPK	6.02	1	1	1.6e-12	1704.45	0	0	12.9725	14.8611	0	0	0	12.8062	0	0	13.2434	12.7289	10.9213	0	0	0	11.6599	12.2014	0	0	12.8516	11.4289	0	15.9532	14.9621	0	12.9501	12.8189	14.5847	0	13.4286	14.0989
A0A2K5X2H5	A0A2K5X2H5_MACFA	Protein kinase domain-containing protein	PNCK	Macaca fascicularis (Crab-eating macaque) (Cynomolgus monkey)			ATP binding [GO:0005524]; calmodulin-dependent protein kinase activity [GO:0004683]	SPAIALQDMLLLKK	7.88	1	1	0.178824	1556.79	0	0	0	15.049	0	15.3405	12.1722	13.3762	14.4086	0	13.6162	14.592	14.2303	0	13.3006	14.2119	14.2445	0	13.4147	13.7837	0	15.4394	15.8858	18.8029	0	14.8325	14.474	14.5443	15.2203	14.5729	11.6576	14.8214
A0A2K6DEF1	A0A2K6DEF1_MACNE	Uncharacterized protein		Macaca nemestrina (Pig-tailed macaque)				GLSPEPQALPYLR	5.78	0.0622028	0.0622028	0.110862	1441.56	15.2978	13.4144	0	6.84627	15.2649	0	0	0	11.9384	6.55947	14.6448	15.6833	15.2595	0	0	14.7557	15.3504	0	15.9806	12.0778	15.7032	0	14.229	16.4089	14.4017	14.5788	0	16.3554	17.9816	12.6335	11.5376	15.9437
A0A5F8A583	A0A5F8A583_MACMU	ANK_REP_REGION domain-containing protein	LOC106992403	Macaca mulatta (Rhesus macaque)				INVNMLHK	3.15	1	1	0.0216519	984.544	0	0	0	0	13.5667	0	0	16.002	0	0	11.0553	12.5908	0	14.6329	13.1488	12.9977	0	16.1438	16.8266	10.8521	0	0	14.5177	16.4183	16.3315	0	0	14.2358	0	14.777	14.8917	17.1655
A0A5F8AA76	A0A5F8AA76_MACMU	Uncharacterized protein		Macaca mulatta (Rhesus macaque)				GQISRGQPGAAR	1.94	1	1	4.59e-13	1194.11	0	0	15.3655	0	0	14.9342	16.0075	0	0	0	0	15.6265	15.2952	0	0	13.8219	15.4162	15.5864	0	14.2792	11.4139	16.021	0	16.664	0	15.0562	0	0	15.1153	15.5996	15.7782	15.6278
A0A2K6D351	A0A2K6D351_MACNE	Hypoxia inducible factor 3 subunit alpha	HIF3A	Macaca nemestrina (Pig-tailed macaque)		nucleus [GO:0005634]		RPIQRRPSQK	7.04	1	1	2.29e-13	1265.34	0	16.0145	0	0	16.1729	0	14.6249	15.9119	10.6086	14.9767	14.1158	15.7995	0	14.782	0	15.1173	0	15.3739	17.3276	14.6019	0	0	0	0	0	0	0	0	0	0	15.5657	0
G7N2S9	G7N2S9_MACMU	Nucleolar protein 5A (Fragment)	EGK_02598	Macaca mulatta (Rhesus macaque)	ribosome biogenesis [GO:0042254]	nucleolus [GO:0005730]		EEPISSGPEEAAGKSSSK	2.29	1	1	1.37e-12	1790.42	14.2388	0	13.5819	11.591	0	14.2115	14.281	14.3324	14.7256	0	15.3667	0	0	0	15.4927	12.5698	15.939	0	13.2796	12.958	0	0	0	0	0	15.5758	0	0	0	0	0	0
H9EN03	H9EN03_MACMU	Max-interacting protein 1 isoform a	MXI1	Macaca mulatta (Rhesus macaque)			protein dimerization activity [GO:0046983]	HTTLGLLNK	12.54	0.484595	0.484595	8e-13	996.704	0	0	15.5661	13.7499	15.0973	0	0	0	0	0	0	0	0	12.4171	0	0	14.9514	13.5626	0	0	14.5237	0	9.41053	15.9659	13.4435	0	13.879	14.4485	12.0025	0	0	14.9378
F7GID5	F7GID5_MACMU	Zinc finger matrin-type 2 (Zinc finger matrin-type protein 2)	ZMAT2	Macaca mulatta (Rhesus macaque)	mRNA splicing, via spliceosome [GO:0000398]	spliceosomal complex [GO:0005681]; U4/U6 x U5 tri-snRNP complex [GO:0046540]	nucleic acid binding [GO:0003676]; zinc ion binding [GO:0008270]	VDLESK	6.48	1	1	0.155298	691.144	0	17.381	15.1199	15.0945	14.65	17.0979	14.8449	14.9734	0	16.5649	15.7692	15.8636	15.816	15.3613	15.9853	16.1072	14.9945	15.4414	0	14.284	14.932	0	0	0	0	16.8819	16.5461	0	15.0778	15.2295	15.49	15.4393
A0A2K5W479	A0A2K5W479_MACFA	Uncharacterized protein	MYOF	Macaca fascicularis (Crab-eating macaque) (Cynomolgus monkey)	myoblast fusion [GO:0007520]	cytoplasmic vesicle membrane [GO:0030659]; integral component of membrane [GO:0016021]; plasma membrane [GO:0005886]	metal ion binding [GO:0046872]	LIGTATVALK	2.7	1	1	0.113491	982.947	17.0146	0	17.4012	14.5721	14.8429	15.6818	15.8391	13.6481	0	0	0	0	0	0	0	18.0928	15.2487	13.625	0	0	0	0	0	0	0	0	18.3129	0	0	0	0	0
A0A2K5WZZ2	A0A2K5WZZ2_MACFA	Ig-like domain-containing protein	CEACAM4	Macaca fascicularis (Crab-eating macaque) (Cynomolgus monkey)		integral component of membrane [GO:0016021]		IDHKADVVS	3.23	1	1	5.73e-13	983.737	0	18.3475	17.0743	14.284	16.2179	14.9928	0	0	16.9446	0	0	0	0	15.684	11.2763	0	14.2983	17.4994	0	0	0	0	0	0	0	0	0	0	14.443	0	0	0
A0A5F7ZP35	A0A5F7ZP35_MACMU	AAA domain-containing protein		Macaca mulatta (Rhesus macaque)	mitochondrion organization [GO:0007005]	mitochondrion [GO:0005739]	ATP binding [GO:0005524]	SKDALNLVQMK	10.05	1	1	0.0614639	1263.24	0	15.4448	17.679	0	0	0	0	0	0	0	0	0	0	14.9428	0	0	0	18.4214	0	11.4564	0	14.6934	16.1569	0	17.7159	16.4034	15.1309	15.5862	0	0	0	0
F6SPS7	F6SPS7_MACMU	PHD finger protein 10	PHF10	Macaca mulatta (Rhesus macaque)	negative regulation of transcription, DNA-templated [GO:0045892]; nervous system development [GO:0007399]; positive regulation of transcription by RNA polymerase II [GO:0045944]	histone acetyltransferase complex [GO:0000123]; npBAF complex [GO:0071564]; nuclear chromatin [GO:0000790]; nucleus [GO:0005634]	histone acetyltransferase activity [GO:0004402]; histone binding [GO:0042393]; metal ion binding [GO:0046872]	GRPPGGRAEGAGPGR	4.96	1	1	0.417802	1392.85	0	17.1823	18.4588	18.1845	16.0319	18.7651	16.0107	16.6227	0	18.5776	0	0	0	0	0	0	0	0	0	0	0	0	0	0	0	13.785	0	17.9446	0	18.709	0	0
G7MJ19	G7MJ19_MACMU	HP domain-containing protein	EGK_11799	Macaca mulatta (Rhesus macaque)	actin filament capping [GO:0051693]; cytoskeleton organization [GO:0007010]		actin filament binding [GO:0051015]	GSARPCLR	1.98	1	1	0.264563	915.856	0	0	17.4489	0	17.1603	0	16.3596	0	0	17.6871	17.95	16.6982	17.3858	15.1677	0	0	0	16.4736	0	0	0	0	0	0	0	16.4367	0	0	17.8499	0	0	0
I7GHY3	I7GHY3_MACFA	Macaca fascicularis brain cDNA clone: QbsB-10234, similar to human diaphanous homolog 2 (Drosophila) (DIAPH2), transcriptvariant 12C, mRNA, RefSeq: NM_007309.1		Macaca fascicularis (Crab-eating macaque) (Cynomolgus monkey)	actin filament organization [GO:0007015]; female gamete generation [GO:0007292]			NAQSLGFK	9.32	1	1	0.0117363	865.617	0	0	0	16.6381	0	0	0	0	0	0	0	0	15.8708	0	0	15.2984	0	0	0	0	12.9542	0	15.4962	17.5548	18.1543	0	0	14.7909	17.9678	0	17.1465	13.8333
I7GPK6	I7GPK6_MACFA	RRP15-like protein		Macaca fascicularis (Crab-eating macaque) (Cynomolgus monkey)	rRNA processing [GO:0006364]			AAAAADSR	3.92	1	1	0.193307	732.54	15.808	0	18.8696	0	19.0379	0	0	0	16.7977	0	20.4023	16.9106	0	18.212	0	16.2722	0	0	0	14.837	0	20.1244	0	0	0	0	0	0	0	17.3272	0	0
A0A2K5W4R7	A0A2K5W4R7_MACFA	FHA domain-containing protein	MKI67	Macaca fascicularis (Crab-eating macaque) (Cynomolgus monkey)	cell cycle [GO:0007049]; regulation of chromosome segregation [GO:0051983]; regulation of mitotic nuclear division [GO:0007088]	condensed chromosome [GO:0000793]; nuclear body [GO:0016604]; nucleolus [GO:0005730]	protein C-terminus binding [GO:0008022]	DSEDI	3.38	1	1	0.215336	578.979	0	0	0	13.4609	15.7178	0	0	0	0	0	0	15.4215	19.9538	0	0	0	15.1286	15.2692	0	0	17.4723	16.2244	0	17.5264	16.2711	0	0	14.6945	17.4221	0	17.5241	0
A0A2K5WIR6	A0A2K5WIR6_MACFA	Sulfotransferase (EC 2.8.2.-)	SULT4A1	Macaca fascicularis (Crab-eating macaque) (Cynomolgus monkey)			sulfotransferase activity [GO:0008146]	MDSNVLFLKYEDMHR	9.77	1	1	9.18e-13	1914.57	0	0	0	17.3023	14.9868	0	18.6022	0	0	0	17.8959	0	0	0	0	0	15.5265	15.3318	0	0	18.5287	18.1873	0	17.9522	19.8031	17.0329	0	17.3192	0	0	0	18.0708
G7NMM1	G7NMM1_MACMU	Proto-oncogene vav	EGK_10002	Macaca mulatta (Rhesus macaque)	small GTPase mediated signal transduction [GO:0007264]		guanyl-nucleotide exchange factor activity [GO:0005085]; metal ion binding [GO:0046872]	MTEYDK	13.27	1	1	0.103352	785.717	0	17.3424	13.8262	15.8943	17.7302	16.4398	16.5501	18.5049	19.4534	17.2362	0	0	0	0	0	0	15.1445	16.9874	0	0	0	0	20.2501	0	0	0	0	0	15.1268	0	0	0
A0A2K6C1D4	A0A2K6C1D4_MACNE	Uncharacterized protein	TDRP	Macaca nemestrina (Pig-tailed macaque)	spermatogenesis [GO:0007283]	cytosol [GO:0005829]; nucleus [GO:0005634]		SMMIILFR	5.44	0.890025	0.890025	6.86e-13	1026.19	0	0	15.4212	15.1274	14.6411	0	0	15.3996	0	0	0	14.2865	15.4868	15.4257	0	15.2018	16.3098	15.1115	0	17.233	15.5261	15.9924	14.7845	16.4309	15.5155	0	14.3904	0	18.8915	0	12.6526	15.0589
A0A2K6E0Q6	A0A2K6E0Q6_MACNE	USP domain-containing protein	USP28	Macaca nemestrina (Pig-tailed macaque)	protein deubiquitination [GO:0016579]; ubiquitin-dependent protein catabolic process [GO:0006511]		thiol-dependent ubiquitinyl hydrolase activity [GO:0036459]	IPSLLKIGK	4.55	1	1	0.143465	968.945	0	14.774	0	12.6953	0	0	14.4215	0	15.4296	0	0	0	14.8132	14.0946	15.6152	11.1255	14.0663	15.1121	14.8698	14.8216	0	0	15.1908	18.8048	15.9349	0	14.6902	14.7954	14.2113	0	14.2577	15.4141
A0A5F7ZGP3	A0A5F7ZGP3_MACMU	Annexin	ANXA7	Macaca mulatta (Rhesus macaque)			calcium-dependent phospholipid binding [GO:0005544]; calcium ion binding [GO:0005509]	ATMEAYSRMANR	5.88	1	1	0.0321417	1431.91	0	0	13.6646	17.5476	17.745	17.7675	18.5659	18.4374	17.6747	0	15.7671	18.056	16.5914	18.1847	0	17.2603	0	16.4762	16.754	15.7839	0	0	18.2023	18.4445	0	14.9682	0	15.3579	17.086	0	0	0
G7P0S4	G7P0S4_MACFA	Nephew of atonal 3	EGM_12707	Macaca fascicularis (Crab-eating macaque) (Cynomolgus monkey)			protein dimerization activity [GO:0046983]	GVSLLGRPK	16	0.653481	0.653481	0.166189	925.447	0	16.5434	16.1826	0	0	0	15.6697	0	15.6995	13.2535	15.7997	0	0	14.3707	15.1737	0	16.2299	15.3724	15.6275	15.9628	0	0	16.7273	16.1098	15.9578	16.5834	14.1428	0	14.626	0	16.1741	16.2572
A0A2K5VPX7	A0A2K5VPX7_MACFA	Uncharacterized protein	ZC2HC1A	Macaca fascicularis (Crab-eating macaque) (Cynomolgus monkey)				LYDSDTK	15.6	0.120026	0.120026	0.142295	841.625	16.1803	15.9934	13.3986	14.9032	15.5839	13.7651	14.3014	16.1751	14.8871	14.6152	14.9516	14.2359	15.5023	15.3055	15.1689	14.7612	15.702	15.7055	14.5189	16.1803	13.7928	13.968	14.9394	0	0	0	0	0	14.9949	0	15.7615	0
F7H1H1	F7H1H1_MACMU	Arylsulfatase B	ARSB	Macaca mulatta (Rhesus macaque)			sulfuric ester hydrolase activity [GO:0008484]	CALDFR	11.89	0.506868	0.506868	0.209041	780.734	17.2866	19.1063	17.6609	18.2386	18.5357	18.1981	16.1161	16.9657	18.8781	18.0838	0	0	18.2056	0	0	0	18.5376	18.5847	18.7083	16.4612	0	19.4706	18.4912	18.8354	17.9735	17.3867	18.8492	17.4974	18.6532	0	18.6944	18.3778
A0A2K5U7S2	A0A2K5U7S2_MACFA	TGc domain-containing protein		Macaca fascicularis (Crab-eating macaque) (Cynomolgus monkey)	peptide cross-linking [GO:0018149]		metal ion binding [GO:0046872]; protein-glutamine gamma-glutamyltransferase activity [GO:0003810]	RGQNFQVLMLMNK	2.26	1	1	0.142052	1595.06	17.5447	0	17.052	16.5951	11.3854	18.4262	18.4417	17.7484	0	0	18.6801	17.721	17.6823	17.8768	17.444	18.0195	16.0549	15.3601	14.3388	17.826	0	18.3857	0	0	17.9596	17.8388	0	17.4541	12.0738	0	0	0
A0A2K5VRH9	A0A2K5VRH9_MACFA	Uncharacterized protein		Macaca fascicularis (Crab-eating macaque) (Cynomolgus monkey)			GTP binding [GO:0005525]	SCFCLRLPFSSK	10.22	1	1	0.334376	1501.49	16.2132	21.2032	17.6199	19.8896	15.7305	18.5986	15.6086	17.4104	0	0	0	0	0	0	0	0	0	0	0	0	16.2643	0	15.4197	0	17.1536	15.2341	0	0	0	0	0	0
A0A2K5X5H7	A0A2K5X5H7_MACFA	Uncharacterized protein	SUGP2	Macaca fascicularis (Crab-eating macaque) (Cynomolgus monkey)	mRNA processing [GO:0006397]; RNA splicing [GO:0008380]	nuclear body [GO:0016604]	RNA binding [GO:0003723]	MSPPRAAAAAGQNNMAAR	7.53	0.722424	0.722424	3.2e-12	1800.05	14.2532	0	0	15.2605	14.5096	13.9229	14.1107	0	0	12.3736	0	0	0	14.3497	14.0642	12.5094	0	0	14.2717	13.5532	15.0208	14.5647	14.3367	0	14.6989	14.9898	13.318	13.2404	14.7706	14.389	13.9107	14.3869
A0A2K5V642	A0A2K5V642_MACFA	Suppressor of tumorigenicity 14 protein homolog (EC 3.4.21.109) (Serine protease 14)	ST14	Macaca fascicularis (Crab-eating macaque) (Cynomolgus monkey)	epithelial cell morphogenesis involved in placental branching [GO:0060672]; keratinocyte differentiation [GO:0030216]; neural tube closure [GO:0001843]	extracellular region [GO:0005576]; extrinsic component of plasma membrane [GO:0019897]; integral component of membrane [GO:0016021]	serine-type endopeptidase activity [GO:0004252]	GGGGPK	2.86	0.774503	0.774503	0.198797	473.446	15.9365	16.618	0	16.2534	16.7746	0	15.9498	15.6153	16.1927	15.9329	15.6182	16.1199	15.9826	15.9725	14.6533	16.3728	15.2628	0	17.2269	15.1244	0	16.2265	15.8587	18.2404	15.3322	15.2002	0	0	14.0943	14.8617	15.4297	15.9395
A0A2K5X3Y8	A0A2K5X3Y8_MACFA	Uncharacterized protein	ADAM12	Macaca fascicularis (Crab-eating macaque) (Cynomolgus monkey)		integral component of membrane [GO:0016021]	metalloendopeptidase activity [GO:0004222]	LLFTNK	8.75	0.247736	0.247736	0.211845	735.735	0	16.7428	15.5422	15.8894	15.5245	16.0091	15.7864	13.0673	13.9346	15.8104	16.554	15.0949	14.7835	0	0	0	0	16.1242	16.5838	15.5678	0	15.6202	15.5834	17.2043	14.572	15.8952	16.2333	16.7748	16.5612	15.6116	15.9037	15.7093
G7PTG9	G7PTG9_MACFA	Uncharacterized protein	EGM_07354	Macaca fascicularis (Crab-eating macaque) (Cynomolgus monkey)			ATP binding [GO:0005524]; protein tyrosine kinase activity [GO:0004713]	GTPAR	7.73	0.685006	0.685006	0.268173	498.704	0	17.124	16.4148	15.3603	17.1041	19.2823	16.7464	18.8774	17.814	0	15.7221	15.5101	18.6553	18.0523	17.1885	16.3504	15.7426	15.7736	16.2526	0	16.5702	16.0021	15.054	17.2341	0	15.2492	16.8475	16.3078	16.7957	17.3144	15.4526	0
I7GMC9	I7GMC9_MACFA	P2X purinoceptor		Macaca fascicularis (Crab-eating macaque) (Cynomolgus monkey)	response to ATP [GO:0033198]	integral component of plasma membrane [GO:0005887]; postsynapse [GO:0098794]	ATP binding [GO:0005524]; extracellularly ATP-gated cation channel activity [GO:0004931]; purinergic nucleotide receptor activity [GO:0001614]	KGVWSQPLASTGHFAHGIK	6.02	1	1	0.246814	2020.62	0	0	18.2325	14.3432	16.6501	14.9915	0	0	0	0	0	18.9059	0	17.8806	0	0	15.6279	15.0802	19.3533	0	18.196	19.2258	0	0	17.6122	0	20.3758	18.4816	17.3348	0	0	19.3158
A0A1D5QLK1	A0A1D5QLK1_MACMU	DENN domain containing 2A	DENND2A	Macaca mulatta (Rhesus macaque)	retrograde transport, endosome to Golgi [GO:0042147]	actin cytoskeleton [GO:0015629]; cytosol [GO:0005829]	Rab guanyl-nucleotide exchange factor activity [GO:0017112]	KAVSSK	8.42	1	1	0.141561	620.535	18.8922	18.852	17.9956	18.5701	18.9015	19.4812	18.3895	19.3877	18.8783	20.0056	18.785	18.5729	20.0743	19.3306	18.8994	19.6213	18.4383	18.2076	18.6345	19.1338	17.7167	19.832	18.0608	18.719	18.1142	19.3552	19.0823	18.886	18.4588	19.1808	18.5227	18.1474
A0A2K5WF40	A0A2K5WF40_MACFA	Uncharacterized protein	SZT2	Macaca fascicularis (Crab-eating macaque) (Cynomolgus monkey)	cellular response to amino acid starvation [GO:0034198]; cellular response to glucose starvation [GO:0042149]; corpus callosum morphogenesis [GO:0021540]; negative regulation of TORC1 signaling [GO:1904262]; pigmentation [GO:0043473]; post-embryonic development [GO:0009791]; protein localization to lysosome [GO:0061462]; regulation of superoxide dismutase activity [GO:1901668]	GATOR1 complex [GO:1990130]; GATOR2 complex [GO:0061700]; KICSTOR complex [GO:0140007]; lysosomal membrane [GO:0005765]; peroxisome [GO:0005777]		LPLDYR	10.66	0.287817	0.287817	0.211219	776.371	15.953	16.6359	15.8384	14.1235	15.9387	15.662	15.7874	15.4279	14.7137	16.0669	15.6076	15.2683	16.04	15.6492	15.9226	15.462	16.3444	16.667	15.3471	16.0506	16.2668	16.0205	15.1904	18.5619	16.1959	16.685	16.2011	15.6593	15.497	15.8347	14.8164	16.0222
A0A5F7ZHN1	A0A5F7ZHN1_MACMU	Uncharacterized protein		Macaca mulatta (Rhesus macaque)				LDCSGK	10.67	0.213944	0.213944	0.333544	678.365	17.6831	18.4348	17.4978	18.2411	18.0986	18.4289	17.2717	17.4694	17.8681	17.3951	18.1765	17.1408	17.3669	17.5987	17.9918	17.4158	18.0533	17.7139	17.9358	18.2252	17.9075	19.1501	18.0415	18.3529	17.68	18.8195	18.1267	17.4397	18.0838	17.921	17.7167	18.0706
A0A5F8AR41	A0A5F8AR41_MACMU	Chromogranin B	CHGB	Macaca mulatta (Rhesus macaque)		extracellular region [GO:0005576]; secretory granule [GO:0030141]		THHSEK	5.56	0.722352	0.722352	0.275132	737.825	15.8508	16.0132	15.1637	15.9864	11.4374	15.9026	15.6034	15.7623	15.8593	15.9233	15.3227	15.9945	15.5345	14.0165	16.0444	15.7632	15.8551	14.7558	16.3554	16.1366	16.0919	16.6727	14.9249	19.0789	16.0575	16.1625	15.189	15.9971	0	16.7937	14.3034	16.5171
F6YZ65	F6YZ65_MACMU	C3 and PZP like alpha-2-macroglobulin domain containing 8	CPAMD8	Macaca mulatta (Rhesus macaque)			endopeptidase inhibitor activity [GO:0004866]	VRSASK	17.21	0.491642	0.491642	0.263733	648.106	15.8611	16.143	16.4346	15.8381	15.0654	15.7307	14.5907	15.9642	17.4491	15.609	16.7677	16.9097	15.6126	16.6628	16.2178	17.3117	17.5375	16.8357	16.2846	17.1462	16.4715	16.4895	16.4363	17.9555	16.3361	17.1377	16.3958	16.4667	16.6174	16.7875	15.8245	0
F7DIX8	F7DIX8_MACMU	Hydroxyacyl-CoA dehydrogenase (Hydroxyacyl-coenzyme A dehydrogenase, mitochondrial isoform 2)	HADH	Macaca mulatta (Rhesus macaque)	fatty acid metabolic process [GO:0006631]		3-hydroxyacyl-CoA dehydrogenase activity [GO:0003857]; NAD+ binding [GO:0070403]	GDASK	7.66	0.525974	0.525974	0.167367	476.461	18.4617	19.1678	19.3402	18.4701	19.0383	18.681	17.725	18.433	18.5281	14.0512	19.0417	19.0607	18.658	19.1743	19.6969	20.8768	17.1326	16.603	17.6586	18.194	20.0922	18.7733	17.7722	19.4879	18.5029	18.2989	18.6513	18.0599	18.1333	19.1549	18.8427	0
G7NI51	G7NI51_MACMU	Nuclear pore complex protein Nup88 (Nucleoporin 88)	NUP88	Macaca mulatta (Rhesus macaque)	mRNA transport [GO:0051028]; ribosomal large subunit export from nucleus [GO:0000055]; ribosomal small subunit export from nucleus [GO:0000056]	nuclear pore [GO:0005643]; nucleoplasm [GO:0005654]	structural constituent of nuclear pore [GO:0017056]	GLMVLELPK	9.38	0.139246	0.139246	0.269823	1016.29	19.3184	21.366	18.7884	18.1133	21.5846	19.5606	20.3815	22.0453	21.1828	20.185	20.1236	20.4974	18.3004	18.911	20.0647	20.6057	22.0225	21.2531	21.3462	19.2779	20.5949	21.9379	20.1764	21.8418	21.561	22.1876	20.9961	20.1454	18.6467	21.3544	20.7324	19.366
G7PRB1	G7PRB1_MACFA	Uncharacterized protein	EGM_06585	Macaca fascicularis (Crab-eating macaque) (Cynomolgus monkey)				EFPTLK	10.45	0.70222	0.70222	0.130886	735.521	17.4455	17.1404	17.308	17.2991	15.429	18.7191	15.605	17.97	17.3221	19.6007	15.824	15.9762	18.4828	17.223	15.4003	17.8679	15.5801	16.4585	17.5645	15.3692	16.5252	15.5207	16.8642	20.8735	16.7348	18.3137	15.8341	14.5024	15.9513	16.4276	15.3431	15.6625
G7PV92	G7PV92_MACFA	Uncharacterized protein	EGM_08107	Macaca fascicularis (Crab-eating macaque) (Cynomolgus monkey)	cholesterol transport [GO:0030301]	integral component of membrane [GO:0016021]	ATPase activity [GO:0016887]; ATPase-coupled transmembrane transporter activity [GO:0042626]; ATP binding [GO:0005524]	KLSGGQK	12.89	0.114902	0.114902	0.236349	717.007	19.6225	19.3603	19.8793	19.0567	20.5256	19.7958	18.9711	20.0508	19.5049	20.4015	19.9376	19.749	18.7501	18.624	20.1643	19.9614	19.5903	20.0935	18.9936	18.5965	19.162	19.0253	19.2996	17.0865	19.3482	19.545	19.5728	19.0086	19.9094	20.3421	18.4873	19.1747
H9Z504	H9Z504_MACMU	Oxysterol-binding protein	OSBPL9	Macaca mulatta (Rhesus macaque)	lipid transport [GO:0006869]		lipid binding [GO:0008289]	DKMMR	23.96	0.0367142	0.0367142	0.271052	696.768	16.8464	17.6293	17.078	16.7976	16.7967	17.4809	17.1835	16.9214	16.2029	17.3854	17.0982	17.4582	17.0067	16.8237	17.0134	16.3625	16.9935	16.952	16.2038	16.3819	17.3527	17.1305	16.8016	17.9171	16.6012	16.9443	16.4504	16.6164	16.5799	16.229	16.399	16.5436
Q30573	Q30573_MACFA	Major histocompatibility complex (Fragment)	Mafa-DRB1*03a	Macaca fascicularis (Crab-eating macaque) (Cynomolgus monkey)	antigen processing and presentation [GO:0019882]; immune response [GO:0006955]	MHC class II protein complex [GO:0042613]		AVTGLGR	1.83	1	1	0.269898	673.616	16.4849	15.6432	16.4655	16.0844	15.4306	15.9316	16.676	14.8499	15.0642	15.267	16.0288	16.6768	16.2883	15.9202	15.518	16.3736	16.1786	15.939	15.7265	17.1057	16.8212	0	17.4153	17.7545	16.5775	15.023	16.3942	16.559	16.0798	16.9823	16.302	16.3234
G7PV28	G7PV28_MACFA	Uncharacterized protein	EGM_08029	Macaca fascicularis (Crab-eating macaque) (Cynomolgus monkey)		integral component of membrane [GO:0016021]	aspartic-type endopeptidase activity [GO:0004190]	GGGPGGHR	8.99	0.711589	0.711589	0.253797	695.491	16.2818	17.1587	16.7406	16.8742	17.6161	17.14	17.0825	17.5512	16.8612	17.2344	16.9386	16.0122	17.5256	17.5079	17.6434	15.661	16.9795	16.6523	0	17.3618	16.4813	0	17.0844	0	17.5616	16.5852	0	17.0622	16.5002	16.0056	16.7779	17.8883
A0A2K6CDP5	A0A2K6CDP5_MACNE	Deacetylase sirtuin-type domain-containing protein	SIRT1	Macaca nemestrina (Pig-tailed macaque)	angiogenesis [GO:0001525]; behavioral response to starvation [GO:0042595]; cellular glucose homeostasis [GO:0001678]; cellular response to hydrogen peroxide [GO:0070301]; cellular response to hypoxia [GO:0071456]; cellular response to ionizing radiation [GO:0071479]; cellular response to leukemia inhibitory factor [GO:1990830]; cellular response to starvation [GO:0009267]; cellular response to tu…	chromatin silencing complex [GO:0005677]; cytosol [GO:0005829]; ESC/E(Z) complex [GO:0035098]; mitochondrion [GO:0005739]; nuclear euchromatin [GO:0005719]; nuclear heterochromatin [GO:0005720]; nuclear inner membrane [GO:0005637]; nucleolus [GO:0005730]; PML body [GO:0016605]; rDNA heterochromatin [GO:0033553]	bHLH transcription factor binding [GO:0043425]; histone binding [GO:0042393]; HLH domain binding [GO:0043398]; identical protein binding [GO:0042802]; keratin filament binding [GO:1990254]; mitogen-activated protein kinase binding [GO:0051019]; NAD+ binding [GO:0070403]; NAD-dependent histone deacetylase activity (H3-K9 specific) [GO:0046969]; nuclear hormone receptor binding [GO:0035257]; p53 bi…	RDGPGLER	28.44	0.489557	0.489557	0.256558	900.132	18.6358	18.7239	18.3133	18.0432	18.0069	18.0856	18.326	17.9663	18.3473	16.5772	18.2597	18.1676	0	17.1834	0	17.2108	18.5243	18.1936	18.2283	0	18.8776	19.2013	18.3431	18.7439	18.4976	18.9574	18.9607	19.746	17.4997	16.8659	17.6436	17.4447
A0A2K5WPD3	A0A2K5WPD3_MACFA	UNC80 domain-containing protein	UNC80	Macaca fascicularis (Crab-eating macaque) (Cynomolgus monkey)				NIITAKR	26.97	0.731192	0.731192	0.0837415	814.644	17.4618	18.4625	18.5143	17.959	18.6624	18.3446	0	18.4156	0	18.2044	18.5455	18.3602	16.7819	16.3449	18.0558	18.5331	18.6388	18.1474	18.5509	17.6387	18.3164	18.0772	18.8263	18.4845	18.4775	18.3064	18.6769	18.5443	19.0075	18.5583	18.3147	15.9936
A0A1D5QH58	A0A1D5QH58_MACMU	Solute carrier family 19 member 1	SLC19A1	Macaca mulatta (Rhesus macaque)	cyclic-GMP-AMP transmembrane import across plasma membrane [GO:0140361]; folate import across plasma membrane [GO:1904447]	apical plasma membrane [GO:0016324]; basolateral plasma membrane [GO:0016323]; integral component of plasma membrane [GO:0005887]	cyclic-GMP-AMP binding [GO:0061507]; cyclic-GMP-AMP transmembrane transporter activity [GO:0140360]; folate:anion antiporter activity [GO:0008518]; methotrexate transmembrane transporter activity [GO:0015350]	AACGDSVLAR	10.76	1	1	4.58e-13	1018.45	0	15.8622	0	15.3854	14.49	13.0055	14.095	13.5612	0	15.4216	13.479	0	0	0	16.7924	0	14.0895	13.2069	0	0	0	0	0	0	0	7.47284	0	8.79186	15.6711	0	0	0
A0A1D5QWF3	A0A1D5QWF3_MACMU	Uncharacterized protein		Macaca mulatta (Rhesus macaque)	regulation of transcription by RNA polymerase II [GO:0006357]; RNA processing [GO:0006396]	cytoplasm [GO:0005737]	DNA binding [GO:0003677]; RNA binding [GO:0003723]	GGPHL	5.62	1	1	0.195356	480.73	0	0	0	15.8034	0	0	0	0	0	14.3208	14.8375	0	0	15.629	0	13.9587	15.5868	16.1572	0	0	15.6069	0	15.5854	18.7446	14.3364	0	16.3212	0	0	0	15.1598	16.3618
H9FQW5	H9FQW5_MACMU	Endothelin-converting enzyme 1 (EC 3.4.24.71)	ECE1	Macaca mulatta (Rhesus macaque)		integral component of membrane [GO:0016021]; plasma membrane [GO:0005886]	metal ion binding [GO:0046872]; metalloendopeptidase activity [GO:0004222]	WMDEETR	4.16	1	1	1.26e-12	966.769	0	18.0026	13.697	15.2304	14.5604	0	0	13.1092	0	0	0	14.4186	15.9523	0	14.6559	11.3795	13.6293	14.2638	0	0	14.5144	11.5695	12.429	0	0	0	0	0	0	0	0	0
H9ZBY9	H9ZBY9_MACMU	Retinoblastoma-like protein 2	RBL2	Macaca mulatta (Rhesus macaque)	cell cycle [GO:0007049]; regulation of cell cycle [GO:0051726]; regulation of cell division [GO:0051302]; regulation of transcription by RNA polymerase II [GO:0006357]	nucleus [GO:0005634]; transcription regulator complex [GO:0005667]		SQVYR	7.39	1	1	0.176469	648.993	16.3117	0	16.33	17.8197	0	0	0	0	18.4936	16.0442	0	0	0	0	0	0	16.8041	0	0	0	0	0	18.675	20.8311	18.0627	18.5343	0	16.9829	17.0636	18.6265	0	16.1803
G7PZ00	G7PZ00_MACFA	Uncharacterized protein (Fragment)	EGM_10152	Macaca fascicularis (Crab-eating macaque) (Cynomolgus monkey)				ILGTF	5.45	1	1	0.33721	550.8	0	13.7521	0	15.7459	15.5283	16.204	17.1063	15.8688	16.2705	0	14.918	0	0	15.7729	15.7276	16.3456	15.8853	16.5638	0	16.4962	0	16.1883	16.9546	19.7811	15.7967	15.9954	16.4868	15.1615	16.7444	15.8193	16.138	0
I0FPN6	I0FPN6_MACMU	Delta(24)-sterol reductase (EC 1.3.1.72)	DHCR24	Macaca mulatta (Rhesus macaque)		integral component of membrane [GO:0016021]	delta24-sterol reductase activity [GO:0050614]; FAD binding [GO:0071949]	NIMINLMDILEVDTKK	1.6	1	1	0.0974145	1906.12	12.0148	13.8627	0	0	14.856	0	0	12.9315	0	14.5974	12.3321	0	0	14.6823	13.1456	0	13.7717	15.2532	0	13.8496	15.9309	11.3148	0	15.0986	14.6291	9.84556	12.2074	13.7548	14.4527	12.8412	13.6795	12.2959
A0A2K5VL28	A0A2K5VL28_MACFA	Hypocretin receptor type 1 (Orexin receptor type 1)	EGM_00422	Macaca fascicularis (Crab-eating macaque) (Cynomolgus monkey)	feeding behavior [GO:0007631]; neuropeptide signaling pathway [GO:0007218]; positive regulation of ERK1 and ERK2 cascade [GO:0070374]; regulation of cytosolic calcium ion concentration [GO:0051480]	integral component of plasma membrane [GO:0005887]	orexin receptor activity [GO:0016499]	LSEHVVLTSVTTVLP	7.03	0.2839	0.2839	1.6e-12	1595.24	19.6109	8.71304	0	15.3073	13.2903	0	15.2916	11.5939	0	0	12.0729	16.6925	15.7786	12.6088	0	13.2617	15.0212	0	15.3314	13.997	15.8128	16.1024	11.0635	15.4232	16.1486	11.9142	13.6811	15.1557	17.2672	15.5699	13.5107	13.1831
A0A2K5VEF0	A0A2K5VEF0_MACFA	Uncharacterized protein	CSMD1	Macaca fascicularis (Crab-eating macaque) (Cynomolgus monkey)	conditioned place preference [GO:1990708]; glucose homeostasis [GO:0042593]; memory [GO:0007613]; startle response [GO:0001964]	integral component of membrane [GO:0016021]		LTGSVLPHTIK	13.64	1	1	0.262848	1166.74	0	13.7891	14.044	14.8647	13.5898	0	13.8834	0	0	14.9781	14.5412	0	15.3425	14.2862	0	0	15.0617	15.504	0	14.8068	0	0	0	18.4413	15.1563	0	15.2089	0	15.7843	15.6354	15.8824	15.3051
F6X1J2	F6X1J2_MACMU	Selenocysteine lyase	SCLY	Macaca mulatta (Rhesus macaque)			catalytic activity [GO:0003824]	CQISHLQDAAEILG	7.43	1	1	1.6e-12	1553.77	15.1828	14.4436	0	0	13.4092	0	0	10.8356	14.5824	13.7973	0	0	13.4375	0	14.8972	0	14.1532	14.789	0	14.03	0	15.8329	0	15.7025	15.2235	13.076	0	15.3813	0	15.4555	14.5619	14.5954
G7PEV0	G7PEV0_MACFA	FAM35_C domain-containing protein	EGM_17982	Macaca fascicularis (Crab-eating macaque) (Cynomolgus monkey)				GQSPINKGNANMETAPK	1.97	1	1	0.206738	1756.81	0	0	14.8595	13.9956	0	14.6575	13.3192	16.2051	13.1522	0	0	0	0	0	0	16.4042	13.8262	14.6966	15.6121	0	15.7344	15.9617	13.4449	15.7394	15.1921	0	13.9162	14.2225	14.0334	16.5528	0	0
H9FCF8	H9FCF8_MACMU	Endothelial differentiation-related factor 1 isoform alpha (Fragment)	EDF1	Macaca mulatta (Rhesus macaque)		nucleus [GO:0005634]	DNA binding [GO:0003677]	QSKGLTQK	3.39	1	1	0.171897	890.294	18.0904	17.7888	18.3528	19.6831	17.6869	17.575	17.4798	17.9628	0	0	0	17.8625	0	18.2271	15.6202	0	19.2273	17.2867	0	0	17.9006	0	16.6841	0	0	17.2029	17.1872	16.9189	16.9539	0	0	0
A0A5F7ZJ76	A0A5F7ZJ76_MACMU	Mitochondrial ribosomal protein L39	MRPL39	Macaca mulatta (Rhesus macaque)		integral component of membrane [GO:0016021]	nucleotide binding [GO:0000166]	TFVLCLVPAFILGMSRYR	14.68	0.501297	0.501297	4.11e-12	2159.45	13.6793	12.5497	0	11.9061	12.853	12.3133	0	13.5234	14.4099	13.6338	11.1962	12.8621	12.8474	13.7786	0	13.5681	12.7161	11.7287	10.0924	11.4183	12.1972	12.1852	12.4222	0	11.2622	14.272	12.4771	11.3078	11.9521	12.3095	6.6655	10.34
A0A2K5TJT2	A0A2K5TJT2_MACFA	Uncharacterized protein	KCNK2	Macaca fascicularis (Crab-eating macaque) (Cynomolgus monkey)		integral component of membrane [GO:0016021]	potassium channel activity [GO:0005267]	MMNPRAK	11.7	1	1	0.0367994	862.636	13.9026	0	14.6667	14.8426	14.6788	14.5533	15.3756	14.7752	15.3431	15.6287	0	16.3107	0	16.2148	11.8219	14.4633	14.5442	14.0701	16.514	0	15.5414	13.0816	0	14.6127	13.6256	14.0899	0	14.7418	11.6087	0	0	0
A0A5F7ZQU9	A0A5F7ZQU9_MACMU	Reverse transcriptase domain-containing protein		Macaca mulatta (Rhesus macaque)				KLEAFPLK	4.7	0.966233	0.966233	0.239066	944.007	0	0	15.609	14.0525	0	15.0064	15.058	17.042	15.8008	13.4852	15.132	13.0666	0	0	13.9569	0	0	15.623	14.5699	17.5524	16.8847	14.6126	15.3132	15.5791	15.9512	0	10.1666	15.6595	0	16.155	14.944	16.6713
G7P0J3	G7P0J3_MACFA	Lysine ketoglutarate reductase (EC 1.5.1.8) (EC 1.5.1.9) (Saccharopine dehydrogenase)	EGM_12909	Macaca fascicularis (Crab-eating macaque) (Cynomolgus monkey)	L-lysine catabolic process to acetyl-CoA via saccharopine [GO:0033512]		saccharopine dehydrogenase (NAD+, L-glutamate-forming) activity [GO:0047131]; saccharopine dehydrogenase (NADP+, L-lysine-forming) activity [GO:0047130]	LEVSLSK	3.9	1	1	0.178635	774.572	15.6214	0	15.2562	15.5131	0	16.3208	0	0	0	15.2227	0	15.4388	13.7397	16.9173	15.8241	15.3246	16.5987	14.8314	17.4193	15.1755	16.3246	16.5438	14.8504	18.9595	0	17.2491	0	16.8283	16.1888	0	15.4081	15.7335
G7PL11	G7PL11_MACFA	ANK_REP_REGION domain-containing protein	EGM_04146	Macaca fascicularis (Crab-eating macaque) (Cynomolgus monkey)				RGIGYLK	4.33	1	1	0.163702	805.662	15.8706	15.6871	15.3613	15.7846	14.5132	14.8384	14.7908	14.9658	0	15.5914	0	16.0968	0	13.9531	14.657	15.3387	0	0	0	13.5118	0	15.7402	14.7399	19.9016	14.3092	0	0	14.3015	13.3982	15.6437	14.5072	14.8321
G7Q2I4	G7Q2I4_MACFA	Ferritin	EGM_18682	Macaca fascicularis (Crab-eating macaque) (Cynomolgus monkey)	cellular iron ion homeostasis [GO:0006879]; iron ion transport [GO:0006826]		ferric iron binding [GO:0008199]	MSTQSRQK	5.64	1	1	0.233921	966.536	0	0	15.8057	15.4005	14.0398	15.3305	12.9707	12.985	0	0	15.4118	16.6248	0	15.6991	15.5842	0	16.8274	15.0944	0	15.6263	16.5357	15.4442	15.6577	15.2913	15.0305	16.0433	16.8119	15.7872	15.643	0	0	15.5263
A0A2K5UZY0	A0A2K5UZY0_MACFA	Uncharacterized protein		Macaca fascicularis (Crab-eating macaque) (Cynomolgus monkey)	regulation of transcription, DNA-templated [GO:0006355]		metal ion binding [GO:0046872]; nucleic acid binding [GO:0003676]	FSHLNKHK	8.12	1	1	0.133891	1010.02	0	0	16.0092	15.1351	15.7375	14.5681	12.9021	14.2983	0	0	0	15.5795	0	0	0	0	15.2821	14.9523	15.4064	0	0	16.7719	15.434	17.169	15.2784	0	15.9429	16.3391	14.8862	15.0788	0	0
A0A2K6DK44	A0A2K6DK44_MACNE	Uncharacterized protein		Macaca nemestrina (Pig-tailed macaque)	protein folding [GO:0006457]		ATP binding [GO:0005524]; unfolded protein binding [GO:0051082]	DSSGNGNK	9.46	0.0326968	0.0326968	0.379546	775.123	15.4093	0	15.8255	0	14.9863	15.5808	0	0	0	0	15.6223	0	17.4017	16.0984	0	0	0	0	16.6921	16.1674	0	15.9123	15.9547	16.6759	0	15.4193	15.4508	15.7243	0	15.6867	16.9699	17.1913
I0FVR0	I0FVR0_MACMU	Partitioning defective 6 homolog beta	PARD6B	Macaca mulatta (Rhesus macaque)	cell-cell junction assembly [GO:0007043]; cell cycle [GO:0007049]; cell division [GO:0051301]; establishment or maintenance of cell polarity [GO:0007163]; protein-containing complex assembly [GO:0065003]	apical plasma membrane [GO:0016324]; bicellular tight junction [GO:0005923]; cell cortex [GO:0005938]; cytosol [GO:0005829]; nucleus [GO:0005634]		IFIQKK	31.58	0.914942	0.914942	0.273732	776.16	18.1872	0	18.5337	19.4038	19.229	19.3299	18.6489	18.857	18.3368	18.1941	19.565	18.0999	19.1988	18.4443	18.6909	18.6834	18.8798	19.2225	18.8334	16.3489	19.766	19.8752	19.3833	19.752	18.5186	18.505	18.9847	0	20.2283	19.121	19.338	19.5438
A0A2K5TS45	A0A2K5TS45_MACFA	Uncharacterized protein		Macaca fascicularis (Crab-eating macaque) (Cynomolgus monkey)		extracellular space [GO:0005615]	metal ion binding [GO:0046872]	ADLAK	13.37	1	1	0.0780197	517.091	0	0	17.0253	18.5185	15.6897	17.4105	17.5114	0	0	0	0	16.9397	16.6531	0	0	0	18.9538	22.3493	0	17.1755	0	18.8454	0	0	14.7796	19.258	18.6037	20.5425	17.5213	0	17.1356	0
A0A2K5V6W7	A0A2K5V6W7_MACFA	WD_REPEATS_REGION domain-containing protein	WDR78	Macaca fascicularis (Crab-eating macaque) (Cynomolgus monkey)	axonemal dynein complex assembly [GO:0070286]; cilium movement [GO:0003341]; hematopoietic progenitor cell differentiation [GO:0002244]	axonemal dynein complex [GO:0005858]; motile cilium [GO:0031514]		SVLGSSTVSK	4.1	1	1	0.146227	963.826	16.0099	0	0	17.1904	15.3163	14.3512	12.812	14.2257	0	15.6245	14.1951	0	14.3032	0	14.8268	14.3057	14.8555	14.2393	0	0	15.764	14.2211	0	0	0	14.3727	14.0581	0	0	0	0	0
A0A2K5WST3	A0A2K5WST3_MACFA	BAR domain-containing protein	BIN2	Macaca fascicularis (Crab-eating macaque) (Cynomolgus monkey)	cell chemotaxis [GO:0060326]; phagocytosis, engulfment [GO:0006911]; plasma membrane tubulation [GO:0097320]; podosome assembly [GO:0071800]	cytoplasm [GO:0005737]; phagocytic cup [GO:0001891]; podosome [GO:0002102]	phospholipid binding [GO:0005543]	VMHESSKR	13.29	0.664202	0.664202	1.14e-12	990.289	0	13.084	12.6033	15.3688	13.2197	0	0	0	0	0	0	0	12.7381	14.8149	0	12.0696	15.8492	14.4649	0	14.854	14.2225	0	0	17.968	14.2049	15.1328	14.0406	13.7322	0	0	13.8996	0
A0A2K5X5G3	A0A2K5X5G3_MACFA	Coiled-coil domain containing 195	CCDC195	Macaca fascicularis (Crab-eating macaque) (Cynomolgus monkey)				MKLTASSQK	2.33	0.777025	0.777025	0.0987126	1009.97	0	0	14.4051	14.8921	0	0	0	13.5661	0	0	0	0	15.3963	13.7486	0	15.4216	12.0583	13.8212	0	0	0	0	15.7551	12.681	15.0817	17.0515	15.0265	15.514	15.1608	0	12.7534	16.0866
A0A2K6CZ73	A0A2K6CZ73_MACNE	Uncharacterized protein	ABR	Macaca nemestrina (Pig-tailed macaque)	signal transduction [GO:0007165]		GTPase activator activity [GO:0005096]	GRDSS	1.99	1	1	4.59e-13	518.892	0	0	17.9766	0	16.7808	15.5655	20.1131	18.8179	0	0	0	0	0	0	0	0	0	0	0	0	0	0	0	0	0	0	0	0	17.7992	0	0	0
A0A2K6DCS6	A0A2K6DCS6_MACNE	Uncharacterized protein	REST	Macaca nemestrina (Pig-tailed macaque)	cardiac muscle cell myoblast differentiation [GO:0060379]; hematopoietic progenitor cell differentiation [GO:0002244]; negative regulation of neuron differentiation [GO:0045665]; neuronal stem cell population maintenance [GO:0097150]; positive regulation of apoptotic process [GO:0043065]; positive regulation of neuron differentiation [GO:0045666]; regulation of alternative mRNA splicing, via spli…	cytosol [GO:0005829]; nucleus [GO:0005634]; transcription repressor complex [GO:0017053]	chromatin binding [GO:0003682]; DNA-binding transcription repressor activity, RNA polymerase II-specific [GO:0001227]; RNA polymerase II core promoter sequence-specific DNA binding [GO:0000979]	THLTR	9.45	1	1	0.0886527	627.121	0	15.4873	16.1013	0	16.7022	16.7474	0	15.7672	0	0	0	15.9637	16.6919	15.9289	16.8412	16.5513	0	15.5079	0	15.7817	15.1461	15.0377	0	0	0	0	0	15.6537	16.6303	0	16.0277	0
G7P2Z0	G7P2Z0_MACFA	Cancer-associated nucleoprotein	EGM_13746	Macaca fascicularis (Crab-eating macaque) (Cynomolgus monkey)		viral nucleocapsid [GO:0019013]		VLEMDISKK	8.11	1	1	0.338026	1079.35	0	0	0	0	0	0	15.1988	14.902	0	15.9071	0	0	16.2743	0	15.6589	0	0	0	0	0	0	0	0	0	0	0	15.2526	0	0	0	0	0
G7PZF2	G7PZF2_MACFA	Uncharacterized protein	EGM_09281	Macaca fascicularis (Crab-eating macaque) (Cynomolgus monkey)	axonemal dynein complex assembly [GO:0070286]; cilium movement [GO:0003341]	cilium [GO:0005929]		VVQAVIHEWK	4.58	1	1	0.0591362	1209.54	0	0	0	14.3937	0	0	0	0	0	0	0	0	0	0	0	0	13.3934	15.3862	18.2444	0	0	0	0	0	0	0	0	0	13.5635	0	0	16.3202
Q4R3Y7	Q4R3Y7_MACFA	Testis cDNA clone: QtsA-13247, similar to human KIAA0759 (KIAA0759)		Macaca fascicularis (Crab-eating macaque) (Cynomolgus monkey)				SWASPSTHLPK	7.91	0.218842	0.218842	0.230307	1209.45	0	0	15.326	0	16.2316	0	17.1271	14.4468	0	0	0	17.7311	0	15.8927	0	0	15.3568	15.1979	16.9044	0	16.9128	17.6335	0	19.0431	18.0418	14.2149	0	17.6182	12.9478	0	0	17.2182
A0A2K5WI79	A0A2K5WI79_MACFA	Uncharacterized protein		Macaca fascicularis (Crab-eating macaque) (Cynomolgus monkey)				DLGVLIT	13.76	0.275488	0.275488	0.173139	729.487	16.3912	12.8854	0	0	17.0725	18.9551	18.5891	15.748	16.7584	0	0	17.4076	0	0	16.578	15.0012	0	0	0	0	17.4312	0	0	17.3411	16.4517	0	16.7886	0	0	0	0	0
A0A2K6APQ3	A0A2K6APQ3_MACNE	SH2 domain-containing protein	STAT1	Macaca nemestrina (Pig-tailed macaque)	signal transduction [GO:0007165]	nucleus [GO:0005634]	DNA-binding transcription factor activity [GO:0003700]	ESAVLR	3.39	1	1	6.89e-13	674.728	16.344	16.0952	14.2892	0	14.7622	0	0	0	14.0255	15.3153	0	14.8011	15.8219	15.306	13.986	0	0	0	0	0	12.5318	0	0	0	0	0	0	15.939	15.9337	16.1372	0	0
[truncated: 8,758 more rows]
